# Supplementary material for: (Z)-N-{3-[(2-Chloro-1,3-thia­zol-5-yl)meth­yl]-1,3-thia­zolidin-2-yl­idene}cyanamide
Source: Acta Crystallogr Sect E Struct Rep Online. 2011 Nov 12;67(Pt 12):o3303. doi: 10.1107/S1600536811047404 (PMC3238956; doi:10.1107/S1600536811047404)
Supplement: Supplementary file 3 [file e-67-o3303-Isup3.hkl]

# 
# h,k,l, Fc-squared, Fo-squared, sigma(Fo-squared) and status flag 
# 
data_I
_shelx_title ' test in P2(1)/n' 
_shelx_refln_list_code          4 
_shelx_F_calc_maximum      167.78 
_exptl_crystal_F_000       528.00 
_reflns_d_resolution_high  0.7696 
 
loop_ 
 _symmetry_equiv_pos_as_xyz 
 'x, y, z' 
 '-x+1/2, y+1/2, -z+1/2' 
 '-x, -y, -z' 
 'x-1/2, -y-1/2, z-1/2' 
 
_cell_length_a     9.6331 
_cell_length_b    11.2657 
_cell_length_c    10.7675 
_cell_angle_alpha  90.000 
_cell_angle_beta  112.433 
_cell_angle_gamma  90.000 
 
_shelx_F_squared_multiplier     1.000 
 
loop_ 
 _refln_index_h 
 _refln_index_k 
 _refln_index_l 
 _refln_F_squared_calc 
 _refln_F_squared_meas 
 _refln_F_squared_sigma 
 _refln_observed_status 
   2   0   0     6718.13     6685.53    120.81 o 
   4   0   0      347.78      378.49      7.87 o 
   6   0   0      124.20      107.93      3.58 o 
   8   0   0       85.33       80.85      3.58 o 
  10   0   0       11.47       10.15      2.04 o 
   1   1   0     3002.15     3084.70     39.72 o 
   2   1   0     5372.93     5221.05     66.73 o 
   3   1   0       70.74       52.63      1.29 o 
   4   1   0      465.21      472.01      7.27 o 
   5   1   0      381.33      367.42      5.66 o 
   6   1   0        4.19        5.51      0.79 o 
   7   1   0       65.28       75.60      2.28 o 
   8   1   0        0.10       -0.38      0.83 o 
   9   1   0       77.31       88.92      3.17 o 
  10   1   0      242.49      240.17      5.11 o 
  11   1   0       51.88       56.91      3.86 o 
   0   2   0      962.94      962.54     17.60 o 
   1   2   0     6729.30     7292.52     68.42 o 
   2   2   0     2952.85     3198.91     29.92 o 
   3   2   0        5.71        6.40      0.41 o 
   4   2   0      342.34      384.56      5.70 o 
   5   2   0     2109.04     2051.48     26.74 o 
   6   2   0       17.42       15.86      1.06 o 
   7   2   0      159.02      165.61      3.46 o 
   8   2   0      373.57      384.98      6.57 o 
   9   2   0        2.53        4.08      1.10 o 
  10   2   0       57.85       61.17      2.52 o 
  11   2   0       19.42       20.86      1.68 o 
   1   3   0     1387.85     1429.71     13.54 o 
   2   3   0       19.19       20.71      1.04 o 
   3   3   0     1612.63     1700.35     16.23 o 
   4   3   0     1667.84     1596.77     20.81 o 
   5   3   0      783.47      784.75      9.31 o 
   6   3   0      581.98      558.85      7.10 o 
   7   3   0        0.01       -0.97      0.65 o 
   8   3   0      474.81      468.21      6.56 o 
   9   3   0        6.31        5.87      1.22 o 
  10   3   0        9.94       13.89      1.35 o 
  11   3   0       50.69       44.17      4.50 o 
   0   4   0      228.79      264.56      4.12 o 
   1   4   0        3.28        5.22      0.37 o 
   2   4   0       75.00       87.40      1.48 o 
   3   4   0     3430.82     3571.51     33.42 o 
   4   4   0      419.77      446.32      4.95 o 
   5   4   0      121.31      117.38      1.77 o 
   6   4   0      730.76      712.90      8.78 o 
   7   4   0        1.88        4.64      1.33 o 
   8   4   0       19.17       14.79      1.58 o 
   9   4   0      132.24      118.08      2.87 o 
  10   4   0        1.80        1.05      1.42 o 
  11   4   0       11.57       16.96      3.21 o 
   1   5   0        0.01       -0.09      0.30 o 
   2   5   0       46.45       49.91      1.05 o 
   3   5   0       30.45       38.91      1.01 o 
   4   5   0     2202.14     2240.35     21.49 o 
   5   5   0      148.35      146.72      2.32 o 
   6   5   0       40.18       42.42      1.51 o 
   7   5   0      147.23      127.13      2.64 o 
   8   5   0       65.85       74.01      2.88 o 
   9   5   0       46.72       43.88      3.39 o 
  10   5   0       29.38       37.44      2.46 o 
   0   6   0      602.02      615.28      9.03 o 
   1   6   0     3349.12     3228.21     30.33 o 
   2   6   0     1017.48      985.14      9.85 o 
   3   6   0      343.80      305.26      3.67 o 
   4   6   0      195.51      198.85      2.83 o 
   5   6   0       76.22       71.63      1.60 o 
   6   6   0      142.08      137.13      3.05 o 
   7   6   0        4.48        5.79      1.23 o 
   8   6   0       83.32       85.39      3.14 o 
   9   6   0        4.65        3.51      1.85 o 
  10   6   0        5.23        5.27      2.46 o 
   1   7   0      926.97      961.53      9.71 o 
   2   7   0      237.96      222.72      2.92 o 
   3   7   0      290.19      308.28      3.99 o 
   4   7   0        2.20        1.15      0.64 o 
   5   7   0      129.67      122.19      2.74 o 
   6   7   0       20.76       19.90      1.14 o 
   7   7   0      175.22      166.99      3.61 o 
   8   7   0       42.20       43.67      2.49 o 
   9   7   0       46.17       52.29      3.64 o 
  10   7   0        2.10        1.27      2.25 o 
   0   8   0      430.56      461.71      7.41 o 
   1   8   0        5.10        3.04      0.56 o 
   2   8   0      379.23      396.18      5.62 o 
   3   8   0      234.01      236.32      3.94 o 
   4   8   0      289.29      288.22      4.65 o 
   5   8   0        7.19        4.01      0.90 o 
   6   8   0        0.73        0.27      0.81 o 
   7   8   0      104.47      103.84      3.34 o 
   8   8   0       16.11       18.54      2.95 o 
   9   8   0       52.14       65.91      4.00 o 
   1   9   0      297.89      269.48      7.06 o 
   2   9   0       62.08       52.61      1.77 o 
   3   9   0       73.46       74.64      2.10 o 
   4   9   0       40.02       39.61      1.71 o 
   5   9   0       13.57       15.02      1.23 o 
   6   9   0        4.16        1.83      1.09 o 
   7   9   0      317.02      303.54      5.49 o 
   8   9   0        2.98        2.87      1.34 o 
   9   9   0       18.14       20.83      3.15 o 
   0  10   0        3.48        1.99      1.56 o 
   1  10   0       79.64       79.95      2.92 o 
   2  10   0      226.97      207.25      4.91 o 
   3  10   0      141.29      159.53      3.30 o 
   4  10   0       41.37       41.05      1.82 o 
   5  10   0        2.88        5.73      1.08 o 
   6  10   0        0.07       -1.05      0.94 o 
   7  10   0       18.90       20.78      1.64 o 
   8  10   0       10.49        5.75      1.31 o 
   1  11   0        2.83        1.72      1.08 o 
   2  11   0      173.95      191.24      4.92 o 
   3  11   0      268.10      272.78      6.26 o 
   4  11   0        9.45       11.10      2.32 o 
   5  11   0       11.74        9.85      1.78 o 
   6  11   0      120.32      113.02      2.69 o 
   7  11   0        0.24        1.08      1.34 o 
   0  12   0        0.84        0.79      1.62 o 
   1  12   0       42.45       40.95      2.36 o 
   2  12   0       21.76       23.46      1.99 o 
   3  12   0       28.82       25.85      2.09 o 
   4  12   0       45.65       53.74      2.84 o 
   5  12   0        2.56        2.45      1.43 o 
   6  12   0        0.83        2.55      1.52 o 
   1  13   0       92.14       91.13      3.58 o 
   2  13   0       23.58       30.46      2.33 o 
   3  13   0        1.93        1.44      1.55 o 
   4  13   0       28.45       30.42      2.95 o 
   5  13   0       16.35       14.31      2.08 o 
   0  14   0        0.97        1.43      2.04 o 
   1  14   0        0.59        0.45      1.37 o 
   2  14   0        9.09        9.88      2.19 o 
   3  14   0       77.19       83.97      7.84 o 
 -11   0   1       20.19       25.25      2.73 o 
  -9   0   1        0.36        1.43      1.46 o 
  -7   0   1      535.26      591.57     12.48 o 
  -5   0   1       68.71       51.06      2.20 o 
  -3   0   1    28151.50    26498.51    516.23 o 
  -1   0   1      130.57       -0.08      0.05 o 
   1   0   1     2772.54     2704.55     49.26 o 
   3   0   1       69.73       58.96      2.01 o 
   5   0   1      111.88      143.68      4.08 o 
   7   0   1     1585.47     1559.86     29.89 o 
   9   0   1       62.81       63.20      3.52 o 
 -11   1   1       12.14       12.91      1.67 o 
 -10   1   1        6.90        7.47      1.34 o 
  -9   1   1      231.90      249.82      5.17 o 
  -8   1   1       77.31       75.42      2.39 o 
  -7   1   1      472.09      472.35      7.33 o 
  -6   1   1      248.04      254.99      4.43 o 
  -5   1   1      607.40      579.82      8.28 o 
  -4   1   1      272.70      264.65      4.10 o 
  -3   1   1    10354.54    10154.94    129.73 o 
  -2   1   1      551.06      591.15      6.60 o 
  -1   1   1      572.73      567.35      7.90 o 
   0   1   1        3.39        7.73      0.32 o 
   1   1   1      615.00      685.04      7.51 o 
   2   1   1     1478.50     1514.91     16.32 o 
   3   1   1      275.54      288.40      4.35 o 
   4   1   1      140.68      185.29      3.22 o 
   5   1   1     1014.89      992.31     13.56 o 
   6   1   1      116.54      125.35      2.81 o 
   7   1   1        3.25        4.31      1.02 o 
   8   1   1      112.43      104.13      2.90 o 
   9   1   1      179.10      182.81      4.17 o 
  10   1   1        2.55        0.85      1.93 o 
  11   1   1        1.41        0.87      1.93 o 
 -11   2   1       52.52       49.10      3.39 o 
 -10   2   1        9.30        8.20      1.22 o 
  -9   2   1      119.84      112.95      3.08 o 
  -8   2   1      575.26      585.75      9.02 o 
  -7   2   1       15.34       14.94      1.17 o 
  -6   2   1      107.49       94.62      2.32 o 
  -5   2   1     1345.51     1345.26     17.84 o 
  -4   2   1       62.00       59.82      1.29 o 
  -3   2   1      703.25      762.76      7.55 o 
  -2   2   1     1978.02     2234.20     30.45 o 
  -1   2   1     4062.71     4064.04     64.54 o 
   0   2   1      877.66      988.32     10.78 o 
   1   2   1    12792.73    13002.82    121.13 o 
   2   2   1       28.58       18.90      0.62 o 
   3   2   1      329.47      420.14      5.11 o 
   4   2   1       26.91       25.31      1.27 o 
   5   2   1      969.20     1021.34     13.95 o 
   6   2   1      424.14      403.51      6.43 o 
   7   2   1      648.61      652.40      9.81 o 
   8   2   1      321.29      302.44      5.58 o 
   9   2   1        1.29       -0.68      1.02 o 
  10   2   1        6.29        6.46      1.41 o 
  11   2   1        2.61       -0.62      1.49 o 
 -11   3   1        0.50       -2.01      1.37 o 
 -10   3   1       40.42       42.01      1.94 o 
  -9   3   1      107.92      114.10      2.72 o 
  -8   3   1      400.70      407.34      5.86 o 
  -7   3   1        0.50        0.15      0.83 o 
  -6   3   1      144.06      141.48      2.23 o 
  -5   3   1        1.26        4.16      0.92 o 
  -4   3   1     3560.56     3762.52     40.11 o 
  -3   3   1      552.00      622.65      6.48 o 
  -2   3   1     1563.90     1730.11     16.35 o 
  -1   3   1      222.55      227.71      2.47 o 
   0   3   1        3.61        6.62      1.63 o 
   1   3   1     5968.82     6156.87     58.18 o 
   2   3   1     2548.06     2594.47     21.60 o 
   3   3   1     2532.84     2591.41     24.47 o 
   4   3   1      635.15      625.70      6.62 o 
   5   3   1     1168.40     1124.90     12.94 o 
   6   3   1      190.30      173.10      3.05 o 
   7   3   1        3.50        3.50      0.96 o 
   8   3   1      384.41      394.66      5.88 o 
   9   3   1        0.06        0.27      0.93 o 
  10   3   1        3.18       -0.85      1.09 o 
 -11   4   1        0.07        2.57      2.41 o 
 -10   4   1        3.88        3.02      1.49 o 
  -9   4   1       36.84       35.63      2.25 o 
  -8   4   1      150.75      153.99      5.47 o 
  -7   4   1      697.86      704.38      8.85 o 
  -6   4   1      105.50       96.06      2.03 o 
  -5   4   1       74.51       79.53      1.55 o 
  -4   4   1      132.06      104.38      1.74 o 
  -3   4   1      317.10      352.25      3.88 o 
  -2   4   1      354.12      360.84      3.85 o 
  -1   4   1       26.08       30.26      0.71 o 
   0   4   1     5155.68     5318.41     49.84 o 
   1   4   1      788.87      744.58      7.38 o 
   2   4   1      583.54      584.75      6.02 o 
   3   4   1      115.42      121.45      1.64 o 
   4   4   1      119.96       98.83      1.72 o 
   5   4   1      236.14      255.93      3.40 o 
   6   4   1        0.62        0.43      0.64 o 
   7   4   1      451.51      462.33      6.71 o 
   8   4   1        6.24        9.04      1.07 o 
   9   4   1        6.46        6.99      1.12 o 
  10   4   1       51.75       62.34      2.32 o 
 -11   5   1        0.00       -3.30      2.20 o 
 -10   5   1        3.03        0.91      1.50 o 
  -9   5   1      188.69      197.69      5.08 o 
  -8   5   1       56.69       60.14      2.67 o 
  -7   5   1      158.27      152.09      3.44 o 
  -6   5   1     1139.98     1127.78     18.94 o 
  -5   5   1        2.30        8.73      0.62 o 
  -4   5   1     1247.81     1297.28     12.79 o 
  -3   5   1     1538.46     1613.07     17.04 o 
  -2   5   1     1294.07     1354.64     13.09 o 
  -1   5   1      160.63      178.23      2.23 o 
   0   5   1     2550.14     2739.81     25.72 o 
   1   5   1      852.38      912.41      9.04 o 
   2   5   1       23.40       31.13      0.92 o 
   3   5   1      369.67      337.53      3.94 o 
   4   5   1      144.66      147.17      2.26 o 
   5   5   1       16.62       16.80      0.88 o 
   6   5   1       52.02       50.47      1.64 o 
   7   5   1       33.50       30.95      1.48 o 
   8   5   1        0.00        0.06      0.85 o 
   9   5   1      146.27      156.42      4.70 o 
  10   5   1       59.31       68.98      4.96 o 
 -10   6   1        0.25        3.52      1.49 o 
  -9   6   1        9.63        3.28      1.43 o 
  -8   6   1       54.84       43.87      2.44 o 
  -7   6   1       60.17       51.54      2.44 o 
  -6   6   1       35.05       23.55      1.99 o 
  -5   6   1      559.56      530.35      8.47 o 
  -4   6   1       85.27       72.04      1.47 o 
  -3   6   1      197.84      229.36      2.89 o 
  -2   6   1      603.22      547.49      5.79 o 
  -1   6   1       12.62       11.50      0.67 o 
   0   6   1      146.37      160.85      2.18 o 
   1   6   1     2426.63     2635.52     24.91 o 
   2   6   1      197.57      201.72      2.66 o 
   3   6   1        0.99       -0.82      0.55 o 
   4   6   1      156.49      142.97      2.14 o 
   5   6   1      145.23      135.31      3.01 o 
   6   6   1      403.37      401.17      5.05 o 
   7   6   1        0.21        1.23      1.12 o 
   8   6   1      338.23      353.13      7.16 o 
   9   6   1       67.67       63.47      3.06 o 
  10   6   1        0.95        5.56      2.70 o 
 -10   7   1       12.70       12.53      3.05 o 
  -9   7   1        0.33        0.65      1.26 o 
  -8   7   1       79.17       79.33      6.09 o 
  -7   7   1      126.25      114.90      2.90 o 
  -6   7   1        3.85        2.88      0.89 o 
  -5   7   1      274.78      271.78      4.48 o 
  -4   7   1      776.69      769.94     13.50 o 
  -3   7   1      108.95      108.49      2.33 o 
  -2   7   1       12.08        9.98      0.83 o 
  -1   7   1     1882.36     1894.28     18.26 o 
   0   7   1      198.40      211.76      2.79 o 
   1   7   1      916.73      954.46      9.66 o 
   2   7   1        1.33        3.11      0.82 o 
   3   7   1      131.76      121.46      2.04 o 
   4   7   1       18.28       15.74      1.58 o 
   5   7   1       40.27       39.37      1.72 o 
   6   7   1        0.08       -0.40      0.75 o 
   7   7   1       17.15       18.50      2.46 o 
   8   7   1        3.95        6.00      1.43 o 
   9   7   1        1.67        2.62      1.89 o 
  -9   8   1        4.83        5.11      1.56 o 
  -8   8   1        0.37        0.16      1.33 o 
  -7   8   1       22.64       20.12      1.42 o 
  -6   8   1      136.16      146.95      3.28 o 
  -5   8   1        3.19        1.83      0.95 o 
  -4   8   1       99.12       96.03      2.41 o 
  -3   8   1        7.24        8.78      0.90 o 
  -2   8   1     1583.54     1581.04     22.25 o 
  -1   8   1        9.58       11.05      0.89 o 
   0   8   1      491.89      500.49      5.59 o 
   1   8   1       20.49       18.03      0.83 o 
   2   8   1        2.86        3.69      0.58 o 
   3   8   1      362.11      364.79      5.38 o 
   4   8   1       20.23       17.00      1.19 o 
   5   8   1       96.24       89.89      2.47 o 
   6   8   1        7.73       10.35      1.18 o 
   7   8   1       50.10       39.33      1.97 o 
   8   8   1       20.89       21.32      2.00 o 
   9   8   1       19.66       15.48      2.99 o 
  -9   9   1        1.25       -1.03      2.09 o 
  -8   9   1       27.51       30.94      3.05 o 
  -7   9   1        4.31        3.41      1.16 o 
  -6   9   1       56.79       55.43      2.11 o 
  -5   9   1      184.55      168.16      3.49 o 
  -4   9   1      141.28      136.01      2.98 o 
  -3   9   1      205.39      204.68      3.74 o 
  -2   9   1       25.25       19.73      1.97 o 
  -1   9   1       32.08       28.40      1.37 o 
   0   9   1     1513.06     1473.00     17.31 o 
   1   9   1        0.02       -1.07      0.76 o 
   2   9   1      145.27      146.06      2.89 o 
   3   9   1        0.65       -0.31      0.69 o 
   4   9   1      690.25      654.43      8.84 o 
   5   9   1       44.85       51.39      2.04 o 
   6   9   1      181.96      175.65      3.77 o 
   7   9   1        4.68        4.04      1.12 o 
   8   9   1       56.66       62.29      2.99 o 
  -8  10   1        2.92        2.26      1.19 o 
  -7  10   1        2.26        1.36      1.07 o 
  -6  10   1       29.61       38.09      1.93 o 
  -5  10   1      126.12      115.98      2.92 o 
  -4  10   1        2.29        4.41      0.96 o 
  -3  10   1       84.21       84.09      2.37 o 
  -2  10   1      161.86      159.37      3.82 o 
  -1  10   1      130.50      140.20      2.95 o 
   0  10   1       32.72       26.70      1.84 o 
   1  10   1       18.89       15.51      2.58 o 
   2  10   1       81.57       72.74      6.45 o 
   3  10   1       49.04       46.53      2.45 o 
   4  10   1      219.35      211.93      4.05 o 
   5  10   1       75.21       82.95      2.57 o 
   6  10   1        0.60        1.76      1.00 o 
   7  10   1       14.91       13.17      1.46 o 
   8  10   1        5.05        7.90      2.49 o 
  -7  11   1      124.80      137.25      3.59 o 
  -6  11   1       12.81        9.85      1.32 o 
  -5  11   1      208.23      188.29      3.97 o 
  -4  11   1      109.54       96.56      3.09 o 
  -3  11   1       68.22       64.64      6.40 o 
  -2  11   1       14.70       15.52      1.85 o 
  -1  11   1      439.33      447.92      8.59 o 
   0  11   1       30.83       35.03      2.48 o 
   1  11   1       50.38       51.09      3.38 o 
   2  11   1       19.37       22.41      1.89 o 
   3  11   1       41.36       40.40      3.03 o 
   4  11   1        9.47       12.45      1.62 o 
   5  11   1      109.34      106.88      3.83 o 
   6  11   1        0.02        0.50      3.03 o 
   7  11   1        0.30        0.11      1.06 o 
  -6  12   1        0.25        2.28      1.50 o 
  -5  12   1       19.13       18.78      2.07 o 
  -4  12   1       54.32       47.15      2.71 o 
  -3  12   1       18.54       17.11      2.50 o 
  -2  12   1        9.61        6.98      1.44 o 
  -1  12   1       19.67       28.19      2.93 o 
   0  12   1        2.21        0.88      1.13 o 
   1  12   1       30.87       32.08      2.17 o 
   2  12   1        7.03        6.97      1.41 o 
   3  12   1       57.42       58.54      3.56 o 
   4  12   1       47.21       50.59      3.03 o 
   5  12   1       56.12       60.06      3.43 o 
   6  12   1        3.88        4.17      1.57 o 
  -5  13   1       29.75       31.43      2.55 o 
  -4  13   1       48.65       46.09      2.87 o 
  -3  13   1       14.02       12.45      1.83 o 
  -2  13   1      185.05      190.62      5.30 o 
  -1  13   1        1.42        3.53      1.41 o 
   0  13   1       34.39       35.96      3.22 o 
   1  13   1        6.50        4.22      1.35 o 
   2  13   1        5.49        4.57      1.52 o 
   3  13   1       31.94       29.47      2.37 o 
   4  13   1        0.57        1.42      1.46 o 
  -3  14   1        0.01       -0.09      1.42 o 
  -2  14   1       11.61        9.33      1.87 o 
  -1  14   1        5.17        9.73      1.89 o 
   0  14   1       23.22       21.35      3.64 o 
   1  14   1       22.38       28.69      3.11 o 
   2  14   1        9.58       12.41      1.90 o 
 -12   0   2      100.95      114.19      5.01 o 
 -10   0   2       71.09       68.16      3.58 o 
  -8   0   2     1413.94     1406.38     27.21 o 
  -6   0   2      632.27      571.59     11.79 o 
  -4   0   2       98.94      122.24      3.23 o 
  -2   0   2      362.64      393.33      8.64 o 
   0   0   2     1834.36     2010.05     70.42 o 
   2   0   2     1333.77     1404.57     25.76 o 
   4   0   2     3779.98     3854.92     69.59 o 
   6   0   2     1713.52     1719.15     32.54 o 
   8   0   2       49.47       45.21      2.99 o 
  10   0   2        8.58        9.27      2.31 o 
 -12   1   2        8.49        9.02      1.86 o 
 -11   1   2       48.40       52.35      2.70 o 
 -10   1   2      123.01      130.55      3.54 o 
  -9   1   2        1.54        2.66      1.05 o 
  -8   1   2       54.25       48.72      1.96 o 
  -7   1   2       56.72       60.30      1.96 o 
  -6   1   2     2879.79     2926.40     37.77 o 
  -5   1   2       14.99       14.54      0.88 o 
  -4   1   2      213.88      183.06      4.50 o 
  -3   1   2     2737.71     2910.55     30.96 o 
  -2   1   2     2815.05     3052.02     32.43 o 
  -1   1   2     6145.06     6419.25     60.11 o 
   0   1   2     2063.72     2249.47     24.55 o 
   1   1   2     2461.96     2482.90     43.92 o 
   2   1   2     4924.85     4960.92     63.83 o 
   3   1   2     2218.08     2272.44     29.25 o 
   4   1   2     3609.09     3531.32     45.16 o 
   5   1   2       83.05       91.08      2.44 o 
   6   1   2       10.18        9.85      1.02 o 
   7   1   2       40.80       35.28      1.78 o 
   8   1   2        8.02        8.51      1.28 o 
   9   1   2      177.48      187.96      4.43 o 
  10   1   2       19.69       20.82      1.86 o 
 -12   2   2       13.56       11.16      3.26 o 
 -11   2   2       14.48       14.97      3.79 o 
 -10   2   2       23.77       25.27      1.50 o 
  -9   2   2        2.06        2.93      0.93 o 
  -8   2   2        0.03       -0.15      0.76 o 
  -7   2   2     1154.59     1144.19     11.95 o 
  -6   2   2       17.63       25.70      1.24 o 
  -5   2   2      174.96      153.73      2.46 o 
  -4   2   2      936.22      889.71     10.06 o 
  -3   2   2       67.61       91.08      1.47 o 
  -2   2   2    11686.15    11897.91    127.28 o 
  -1   2   2     5801.69     5836.19     54.98 o 
   0   2   2      535.53      568.80     18.72 o 
   1   2   2     7121.09     7449.50     73.56 o 
   2   2   2      430.63      399.12      4.18 o 
   3   2   2      148.84      168.06      2.53 o 
   4   2   2       75.70       58.35      1.72 o 
   5   2   2      549.95      558.53      8.30 o 
   6   2   2       68.23       59.51      2.00 o 
   7   2   2      309.75      326.13      5.79 o 
   8   2   2        8.06        6.42      1.62 o 
   9   2   2       73.40       78.74      2.76 o 
  10   2   2        3.52        4.09      2.20 o 
 -11   3   2      214.47      212.18      5.51 o 
 -10   3   2        1.14        2.64      1.32 o 
  -9   3   2       42.16       42.84      2.18 o 
  -8   3   2       13.55       14.24      1.12 o 
  -7   3   2        2.47        3.45      0.75 o 
  -6   3   2      289.30      291.74      4.16 o 
  -5   3   2      228.30      210.24      2.63 o 
  -4   3   2      169.70      150.04      2.01 o 
  -3   3   2      967.03      971.53     10.79 o 
  -2   3   2     1071.85     1152.46     13.02 o 
  -1   3   2      172.33      169.07      1.93 o 
   0   3   2      873.32      956.65      9.18 o 
   1   3   2     3615.48     3604.95    149.25 o 
   2   3   2      399.91      447.31      4.23 o 
   3   3   2      620.24      611.95      6.42 o 
   4   3   2      375.68      412.44      4.73 o 
   5   3   2       31.39       38.17      1.52 o 
   6   3   2       75.75       67.18      2.18 o 
   7   3   2       96.53       93.65      2.69 o 
   8   3   2      151.18      137.12      3.05 o 
   9   3   2      166.75      167.69      3.58 o 
  10   3   2       33.26       34.18      2.28 o 
 -11   4   2        2.67        4.72      1.67 o 
 -10   4   2       77.14       79.80      5.86 o 
  -9   4   2      163.31      187.97      4.80 o 
  -8   4   2       28.17       26.17      2.76 o 
  -7   4   2        1.62        3.41      0.69 o 
  -6   4   2      800.48      801.28      9.55 o 
  -5   4   2       58.86       54.53      1.54 o 
  -4   4   2      257.69      250.84      3.01 o 
  -3   4   2      106.00      101.78      1.44 o 
  -2   4   2     2494.80     2488.67     33.27 o 
  -1   4   2      470.74      424.18      5.00 o 
   0   4   2     5314.37     5455.37     58.14 o 
   1   4   2       11.77        9.80      0.43 o 
   2   4   2      693.64      767.29      6.94 o 
   3   4   2      436.07      437.68      4.87 o 
   4   4   2        4.26        2.28      0.58 o 
   5   4   2      577.52      549.14      7.03 o 
   6   4   2       84.77       73.27      2.00 o 
   7   4   2       13.66       17.74      1.22 o 
   8   4   2      414.42      407.42      6.95 o 
   9   4   2       16.49       19.57      1.47 o 
  10   4   2        1.02        1.41      1.44 o 
 -11   5   2        0.86       -0.29      2.31 o 
 -10   5   2       44.13       56.13      2.92 o 
  -9   5   2       64.00       67.38      4.31 o 
  -8   5   2       34.09       27.48      3.39 o 
  -7   5   2      115.28      115.70      3.34 o 
  -6   5   2       59.67       69.54      5.68 o 
  -5   5   2       29.38       33.09      1.51 o 
  -4   5   2       99.91      114.17      1.74 o 
  -3   5   2      220.19      199.02      2.45 o 
  -2   5   2      637.07      611.66      7.52 o 
  -1   5   2      690.29      750.08      7.49 o 
   0   5   2       97.74       82.09      1.33 o 
   1   5   2     2128.77     2103.99     17.98 o 
   2   5   2      340.25      378.49      3.78 o 
   3   5   2      105.54      110.26      1.83 o 
   4   5   2      124.59      124.94      2.10 o 
   5   5   2      358.51      357.17      5.15 o 
   6   5   2      529.20      514.86      6.91 o 
   7   5   2       55.69       58.01      1.92 o 
   8   5   2       70.36       70.70      2.30 o 
   9   5   2       37.54       34.01      1.79 o 
  10   5   2       31.66       29.31      3.71 o 
 -11   6   2        4.05        6.47      2.94 o 
 -10   6   2       38.13       29.13      2.52 o 
  -9   6   2       80.19       83.59      3.36 o 
  -8   6   2       27.59       24.38      5.17 o 
  -7   6   2      333.28      336.54      7.18 o 
  -6   6   2       52.84       58.33      1.90 o 
  -5   6   2       82.65       85.93      2.17 o 
  -4   6   2      720.72      691.40      8.75 o 
  -3   6   2      176.95      172.26      2.97 o 
  -2   6   2      391.63      424.48      4.62 o 
  -1   6   2        6.65        4.15      0.59 o 
   0   6   2      441.86      456.78      4.94 o 
   1   6   2        0.12        0.80      0.35 o 
   2   6   2      595.68      594.53      7.50 o 
   3   6   2      475.79      468.39      5.31 o 
   4   6   2       37.05       34.74      1.19 o 
   5   6   2      839.15      858.34      9.22 o 
   6   6   2      257.72      260.41      3.78 o 
   7   6   2        2.37        3.83      0.96 o 
   8   6   2       62.10       59.74      2.90 o 
   9   6   2       18.44       17.06      1.98 o 
 -10   7   2        0.04       -0.19      1.55 o 
  -9   7   2        3.29        1.45      1.38 o 
  -8   7   2      113.77      107.39      3.54 o 
  -7   7   2       47.30       41.50      1.84 o 
  -6   7   2       10.88        7.79      1.08 o 
  -5   7   2      424.96      424.32      6.15 o 
  -4   7   2       52.22       47.71      1.65 o 
  -3   7   2       14.74       15.77      0.95 o 
  -2   7   2      249.79      267.97      4.46 o 
  -1   7   2      146.38      125.50      3.00 o 
   0   7   2     1405.37     1434.89     14.05 o 
   1   7   2       56.07       48.98      1.22 o 
   2   7   2      578.79      599.85      6.51 o 
   3   7   2      624.14      594.74      6.57 o 
   4   7   2        1.52        2.49      0.81 o 
   5   7   2      373.38      376.86      4.82 o 
   6   7   2      223.63      206.21      3.32 o 
   7   7   2       75.00       75.54      3.72 o 
   8   7   2       72.20       89.71      3.47 o 
   9   7   2        0.01        1.22      2.36 o 
 -10   8   2       17.54       15.95      2.99 o 
  -9   8   2       34.56       30.48      2.27 o 
  -8   8   2       88.90       88.27      3.80 o 
  -7   8   2        0.11        3.55      0.97 o 
  -6   8   2       22.41       25.83      1.44 o 
  -5   8   2      448.70      415.17      6.20 o 
  -4   8   2      167.71      178.08      3.39 o 
  -3   8   2     1015.81      937.31     11.59 o 
  -2   8   2      220.71      208.90      3.57 o 
  -1   8   2        1.38        3.27      0.68 o 
   0   8   2      159.80      147.86      2.78 o 
   1   8   2      207.26      183.36      2.65 o 
   2   8   2      107.08      107.40      1.98 o 
   3   8   2      420.72      415.87      5.02 o 
   4   8   2       88.92       87.16      2.09 o 
   5   8   2      300.39      289.40      4.88 o 
   6   8   2       28.09       20.97      1.43 o 
   7   8   2        7.57        6.70      1.22 o 
   8   8   2       43.77       38.11      2.46 o 
  -9   9   2        5.14        7.38      1.69 o 
  -8   9   2        5.22        2.96      1.43 o 
  -7   9   2        0.57        0.43      0.96 o 
  -6   9   2        0.13       -0.95      0.88 o 
  -5   9   2      101.88      109.11      4.44 o 
  -4   9   2       20.78       20.13      1.92 o 
  -3   9   2      227.19      197.15      5.20 o 
  -2   9   2        0.24        0.59      0.67 o 
  -1   9   2        0.01        0.41      0.65 o 
   0   9   2       25.59       21.75      1.21 o 
   1   9   2      106.90      108.43      2.51 o 
   2   9   2      117.05      118.93      2.67 o 
   3   9   2        1.16        0.30      0.47 o 
   4   9   2      284.29      271.94      4.61 o 
   5   9   2       57.74       56.72      2.08 o 
   6   9   2        0.44        1.28      0.97 o 
   7   9   2      239.56      239.78      4.78 o 
   8   9   2        3.53        2.08      1.46 o 
  -8  10   2        6.85        5.74      1.28 o 
  -7  10   2        2.08        2.16      1.05 o 
  -6  10   2       23.18       20.35      1.47 o 
  -5  10   2       86.36       83.98      2.50 o 
  -4  10   2      133.64      134.05      3.10 o 
  -3  10   2      602.55      592.37      8.17 o 
  -2  10   2        4.72        8.49      0.99 o 
  -1  10   2      117.97      119.28      2.75 o 
   0  10   2       50.84       51.81      1.85 o 
   1  10   2      181.65      193.85      4.76 o 
   2  10   2      361.26      349.45      7.06 o 
   3  10   2        0.01        1.71      1.17 o 
   4  10   2        6.62        4.62      1.30 o 
   5  10   2       91.61       92.93      3.57 o 
   6  10   2        0.02        0.52      1.55 o 
   7  10   2        7.66        5.58      1.22 o 
  -8  11   2       70.01       70.72      3.53 o 
  -7  11   2        5.13        4.20      1.23 o 
  -6  11   2        6.44        7.46      1.73 o 
  -5  11   2      220.20      223.93      4.43 o 
  -4  11   2       31.39       31.78      2.03 o 
  -3  11   2       18.30       19.30      1.37 o 
  -2  11   2       34.56       32.81      1.66 o 
  -1  11   2        0.21        1.40      1.06 o 
   0  11   2        2.06        2.13      1.11 o 
   1  11   2      108.11       93.84      3.33 o 
   2  11   2       27.09       30.77      2.06 o 
   3  11   2        7.01       10.82      1.54 o 
   4  11   2        0.02        0.40      1.19 o 
   5  11   2       17.57       16.28      1.92 o 
   6  11   2      154.56      155.28      4.92 o 
  -7  12   2        0.59       -0.82      1.18 o 
  -6  12   2        7.29        6.36      1.31 o 
  -5  12   2       77.51       84.53      2.75 o 
  -4  12   2      225.94      248.57      6.14 o 
  -3  12   2       17.14       19.08      1.91 o 
  -2  12   2       32.23       35.97      2.32 o 
  -1  12   2        0.29       -1.00      1.07 o 
   0  12   2        1.54        0.25      1.10 o 
   1  12   2        1.33        1.40      1.21 o 
   2  12   2       35.46       36.39      2.38 o 
   3  12   2        4.41        3.81      1.41 o 
   4  12   2        4.08        2.70      1.43 o 
   5  12   2        0.82       -1.29      1.19 o 
  -5  13   2        5.03        4.17      1.59 o 
  -4  13   2        0.01       -1.23      1.21 o 
  -3  13   2        4.87        3.05      1.46 o 
  -2  13   2       18.64       25.03      2.23 o 
  -1  13   2       32.44       31.95      2.38 o 
   0  13   2       46.28       51.34      2.85 o 
   1  13   2       75.90       85.64      3.53 o 
   2  13   2       23.28       25.25      2.18 o 
   3  13   2        0.74        2.54      1.40 o 
   4  13   2        0.58        1.16      2.49 o 
  -3  14   2       18.84       23.54      2.29 o 
  -2  14   2      105.32      110.21      4.19 o 
  -1  14   2        2.76        4.25      1.50 o 
   0  14   2       13.92       12.76      1.90 o 
   1  14   2       19.78       21.30      2.22 o 
   2  14   2        5.63        2.86      1.56 o 
 -11   0   3       20.34       16.30      2.41 o 
  -9   0   3       67.72       74.12      3.42 o 
  -7   0   3       37.69       40.65      2.44 o 
  -5   0   3     1161.03     1077.89     20.46 o 
  -3   0   3     2694.78     1547.86     28.38 o 
  -1   0   3     5343.02     5418.97     71.80 o 
   1   0   3     1104.58     1101.24     15.01 o 
   3   0   3     1416.63     1480.65     27.61 o 
   5   0   3      325.75      329.86      7.79 o 
   7   0   3      218.55      193.45      5.86 o 
   9   0   3        4.17        4.56      1.91 o 
 -12   1   3        4.12        2.70      1.55 o 
 -11   1   3       46.74       40.44      1.91 o 
 -10   1   3       43.88       45.68      2.16 o 
  -9   1   3       11.71        9.45      1.21 o 
  -8   1   3      390.15      373.95      6.28 o 
  -7   1   3       21.20       16.64      1.12 o 
  -6   1   3     1089.82     1139.96     20.52 o 
  -5   1   3      127.14       73.27      2.31 o 
  -4   1   3     1794.68     1891.45     17.98 o 
  -3   1   3     3743.49     4043.21     37.57 o 
  -2   1   3        5.20        3.88      0.29 o 
  -1   1   3      254.62      291.76      3.13 o 
   0   1   3      155.61      197.18      2.02 o 
   1   1   3     7961.56     8165.88     76.60 o 
   2   1   3      379.31      428.90      6.20 o 
   3   1   3     1610.88     1576.46     30.38 o 
   4   1   3        0.55       -0.18      0.55 o 
   5   1   3      184.45      177.26      3.54 o 
   6   1   3        6.55        4.62      0.94 o 
   7   1   3        1.30        1.56      0.96 o 
   8   1   3        4.84        2.72      1.18 o 
   9   1   3       29.43       31.22      2.01 o 
 -12   2   3        1.37        1.01      2.41 o 
 -11   2   3        0.81       -0.15      1.44 o 
 -10   2   3       10.70        9.27      1.52 o 
  -9   2   3      181.22      184.08      3.56 o 
  -8   2   3       49.04       45.26      1.69 o 
  -7   2   3        1.63       -0.50      0.94 o 
  -6   2   3      138.16      134.71      2.86 o 
  -5   2   3     4645.53     4970.58     46.29 o 
  -4   2   3       69.18       83.90      1.36 o 
  -3   2   3      861.51      899.39      8.78 o 
  -2   2   3     4166.19     4354.88     40.48 o 
  -1   2   3     4520.43     4765.39     40.02 o 
   0   2   3    10712.52    11531.71    107.74 o 
   1   2   3      535.16      526.44      5.37 o 
   2   2   3      129.54      130.02      1.82 o 
   3   2   3      695.95      670.95      9.43 o 
   4   2   3      125.59      128.10      2.75 o 
   5   2   3      190.77      188.01      3.67 o 
   6   2   3      868.11      844.57     12.24 o 
   7   2   3       54.70       52.11      3.11 o 
   8   2   3       40.16       46.29      2.19 o 
   9   2   3       79.91       87.81      3.06 o 
 -12   3   3        1.30        3.26      2.65 o 
 -11   3   3        0.42       -0.19      1.40 o 
 -10   3   3       93.57       97.15      4.04 o 
  -9   3   3      161.40      159.54      4.28 o 
  -8   3   3        0.35       -0.17      0.72 o 
  -7   3   3      631.01      583.59      7.39 o 
  -6   3   3       30.82       29.21      1.16 o 
  -5   3   3     3687.76     3663.63     34.32 o 
  -4   3   3     3518.16     3537.04     33.05 o 
  -3   3   3     2713.16     2904.97     24.51 o 
  -2   3   3       39.84       48.57      0.95 o 
  -1   3   3      187.60      242.65      4.08 o 
   0   3   3      160.49      161.21      1.79 o 
   1   3   3      703.27      840.30      8.49 o 
   2   3   3      878.43      896.55      8.03 o 
   3   3   3        1.22        1.11      0.42 o 
   4   3   3      676.31      679.50      9.78 o 
   5   3   3        3.31       11.10      1.54 o 
   6   3   3       41.66       40.95      1.85 o 
   7   3   3        0.08       -0.49      0.95 o 
   8   3   3      117.44      118.74      3.63 o 
   9   3   3       13.65       12.31      1.36 o 
  10   3   3       18.77       16.35      3.42 o 
 -11   4   3        1.11        3.45      1.64 o 
 -10   4   3       15.32       17.03      1.92 o 
  -9   4   3       35.24       42.80      2.91 o 
  -8   4   3        5.46        4.71      1.34 o 
  -7   4   3       30.53       26.93      1.68 o 
  -6   4   3      244.49      249.85      4.95 o 
  -5   4   3      374.57      417.68      5.29 o 
  -4   4   3       56.49       78.77      1.22 o 
  -3   4   3       33.64       26.40      0.84 o 
  -2   4   3     2233.84     2349.73     25.97 o 
  -1   4   3       85.71      117.32      1.51 o 
   0   4   3        4.81        8.63      0.62 o 
   1   4   3     2128.00     2212.22     20.92 o 
   2   4   3     1386.89     1422.91     12.42 o 
   3   4   3       59.58       49.81      1.21 o 
   4   4   3        3.94        8.18      0.83 o 
   5   4   3     1096.54     1052.62     12.44 o 
   6   4   3      546.07      566.21      7.52 o 
   7   4   3      186.79      184.62      3.57 o 
   8   4   3       20.63       15.17      1.34 o 
   9   4   3       21.58       20.62      1.54 o 
 -11   5   3       14.58       13.75      2.04 o 
 -10   5   3        4.27        5.15      1.55 o 
  -9   5   3      115.95      108.77      3.55 o 
  -8   5   3       27.98       24.75      1.81 o 
  -7   5   3        0.77        0.72      0.94 o 
  -6   5   3       53.25       54.07      2.22 o 
  -5   5   3      481.91      469.97      6.38 o 
  -4   5   3      147.69      134.39      3.10 o 
  -3   5   3      889.60      893.86     10.66 o 
  -2   5   3     1043.19     1056.53     12.30 o 
  -1   5   3     1069.17     1140.70     11.10 o 
   0   5   3     2344.85     2477.78     21.10 o 
   1   5   3       10.78       17.73      0.75 o 
   2   5   3     2221.19     2371.85     20.32 o 
   3   5   3     1020.50     1005.59     10.25 o 
   4   5   3      220.21      237.34      3.28 o 
   5   5   3      296.87      281.19      3.85 o 
   6   5   3       35.95       35.34      1.61 o 
   7   5   3       30.78       30.71      1.54 o 
   8   5   3       72.30       81.58      5.40 o 
   9   5   3        0.36       -0.80      1.06 o 
 -11   6   3       64.99       65.00      4.98 o 
 -10   6   3       25.64       24.18      2.18 o 
  -9   6   3        1.87        0.86      1.26 o 
  -8   6   3        2.94        4.66      1.26 o 
  -7   6   3       29.31       30.00      1.85 o 
  -6   6   3       31.71       35.02      1.53 o 
  -5   6   3       26.70       24.36      1.26 o 
  -4   6   3      710.86      712.42      8.97 o 
  -3   6   3     1541.84     1534.01     21.49 o 
  -2   6   3      814.01      699.26     42.64 o 
  -1   6   3      417.97      490.21      6.00 o 
   0   6   3      192.65      191.49      2.51 o 
   1   6   3        1.16        1.44      0.38 o 
   2   6   3       22.34       19.33      1.57 o 
   3   6   3     1163.10     1137.09     11.51 o 
   4   6   3      167.55      149.08      3.95 o 
   5   6   3      187.37      159.35      2.72 o 
   6   6   3       39.19       33.15      1.56 o 
   7   6   3       36.66       28.93      1.58 o 
   8   6   3       42.38       37.34      1.87 o 
   9   6   3       26.73       29.65      3.60 o 
 -10   7   3       16.21       16.14      2.10 o 
  -9   7   3       16.01       17.58      3.27 o 
  -8   7   3       35.14       44.31      2.46 o 
  -7   7   3      267.50      257.62      5.57 o 
  -6   7   3       67.95       73.16      2.20 o 
  -5   7   3        0.03        0.99      0.72 o 
  -4   7   3      323.60      307.66      4.71 o 
  -3   7   3       40.74       32.97      1.35 o 
  -2   7   3       12.18       10.06      1.72 o 
  -1   7   3      678.84      674.49     10.35 o 
   0   7   3       15.90       26.22      1.03 o 
   1   7   3        4.08        4.70      0.54 o 
   2   7   3      389.08      365.38      4.39 o 
   3   7   3       15.78       15.96      0.90 o 
   4   7   3      606.16      591.63      6.76 o 
   5   7   3      236.04      243.64      3.62 o 
   6   7   3        6.13        7.67      0.93 o 
   7   7   3       35.87       31.24      4.43 o 
   8   7   3        2.00        0.00      1.30 o 
 -10   8   3        0.62       -1.01      1.96 o 
  -9   8   3        2.26        2.33      1.41 o 
  -8   8   3       31.02       42.18      2.50 o 
  -7   8   3        1.97        1.86      1.20 o 
  -6   8   3      235.51      216.41      4.08 o 
  -5   8   3       18.89       23.33      1.38 o 
  -4   8   3      135.90      125.16      2.75 o 
  -3   8   3       66.16       76.42      2.07 o 
  -2   8   3       35.62       40.08      1.53 o 
  -1   8   3      257.50      271.41      4.27 o 
   0   8   3      405.13      385.66      6.15 o 
   1   8   3      196.60      192.44      3.39 o 
   2   8   3      388.02      357.52      4.43 o 
   3   8   3      231.87      236.69      4.04 o 
   4   8   3      408.90      406.64      5.10 o 
   5   8   3       21.95       27.12      1.24 o 
   6   8   3        9.07        9.33      1.19 o 
   7   8   3       19.83       23.67      2.01 o 
   8   8   3       15.94       18.62      2.60 o 
  -9   9   3        5.16        8.85      2.28 o 
  -8   9   3      162.91      166.55      7.01 o 
  -7   9   3        2.33        0.58      0.93 o 
  -6   9   3      301.33      295.30      5.10 o 
  -5   9   3        0.33       -0.75      0.79 o 
  -4   9   3       74.19       80.89      2.30 o 
  -3   9   3       56.42       54.62      1.87 o 
  -2   9   3      156.09      161.18      3.26 o 
  -1   9   3       84.70       73.41      2.06 o 
   0   9   3        0.17        0.16      0.69 o 
   1   9   3      385.31      397.63      5.84 o 
   2   9   3      596.80      577.65      8.42 o 
   3   9   3        1.18       -0.25      0.77 o 
   4   9   3       44.23       40.25      3.52 o 
   5   9   3       28.34       30.27      1.61 o 
   6   9   3       17.40       15.06      1.40 o 
   7   9   3        4.96        6.33      1.70 o 
  -9  10   3        1.95        9.12      2.65 o 
  -8  10   3       13.98       15.49      1.59 o 
  -7  10   3        0.41        0.36      1.00 o 
  -6  10   3       21.36       17.00      1.58 o 
  -5  10   3       67.91       67.16      2.32 o 
  -4  10   3       41.44       47.59      1.94 o 
  -3  10   3        0.03       -0.16      0.75 o 
  -2  10   3       32.24       33.64      1.60 o 
  -1  10   3       33.84       31.20      1.53 o 
   0  10   3        4.47        2.27      1.05 o 
   1  10   3       52.67       55.48      1.98 o 
   2  10   3      111.72      112.38      3.53 o 
   3  10   3      152.99      152.34      4.31 o 
   4  10   3      121.67      132.80      4.10 o 
   5  10   3        0.04        0.68      1.20 o 
   6  10   3       19.54       17.18      1.91 o 
   7  10   3        0.94       -0.48      1.33 o 
  -8  11   3       26.57       28.12      2.42 o 
  -7  11   3      137.84      142.37      3.68 o 
  -6  11   3        0.22       -1.35      0.90 o 
  -5  11   3        1.75       -0.32      0.97 o 
  -4  11   3        0.10       -0.04      0.89 o 
  -3  11   3        0.16       -0.99      0.87 o 
  -2  11   3        0.30       -0.53      0.85 o 
  -1  11   3      384.75      381.49      6.00 o 
   0  11   3       26.00       26.85      2.01 o 
   1  11   3        5.66        5.20      2.78 o 
   2  11   3       36.93       41.14      2.97 o 
   3  11   3       56.67       58.34      2.87 o 
   4  11   3        1.41        1.06      1.23 o 
   5  11   3       24.54       24.78      2.19 o 
   6  11   3        5.91        5.93      1.68 o 
  -7  12   3        5.61        7.56      1.81 o 
  -6  12   3        6.37        3.45      1.23 o 
  -5  12   3        1.96        0.41      1.04 o 
  -4  12   3       21.92       20.90      1.62 o 
  -3  12   3      234.87      224.28      8.24 o 
  -2  12   3      183.45      175.73      9.83 o 
  -1  12   3       31.37       32.99      2.24 o 
   0  12   3       25.28       30.01      4.00 o 
   1  12   3       10.82       10.38      1.60 o 
   2  12   3       46.84       48.14      2.73 o 
   3  12   3       65.28       73.06      3.32 o 
   4  12   3        7.81        6.34      1.64 o 
   5  12   3        8.29       11.86      1.94 o 
  -5  13   3       14.24       13.20      2.68 o 
  -4  13   3       30.46       29.55      3.42 o 
  -3  13   3       14.79       12.64      2.78 o 
  -2  13   3      135.98      136.67      9.22 o 
  -1  13   3       20.33       28.19      3.91 o 
   0  13   3       79.77       81.88      3.44 o 
   1  13   3       25.20       34.02      4.17 o 
   2  13   3        2.13        2.74      1.48 o 
   3  13   3       30.49       30.13      2.41 o 
  -3  14   3       21.22       20.01      3.29 o 
  -2  14   3       25.30       27.67      3.39 o 
  -1  14   3       12.41       14.57      2.94 o 
   0  14   3        0.21       -2.42      1.62 o 
   1  14   3       10.17       11.00      2.78 o 
 -10   0   4       49.35       44.68      2.99 o 
  -8   0   4      362.78      363.18      6.14 o 
  -6   0   4      545.00      550.52     11.42 o 
  -4   0   4     3876.63     4036.60    121.69 o 
  -2   0   4     7295.31     7269.96     96.08 o 
   0   0   4       19.56       37.27      1.24 o 
   2   0   4      873.47      906.89     17.46 o 
   4   0   4       10.00        6.70      1.17 o 
   6   0   4      217.28      230.41      6.49 o 
   8   0   4      180.19      180.57      6.17 o 
 -12   1   4        5.97        7.65      1.73 o 
 -11   1   4       43.02       44.15      2.61 o 
 -10   1   4        0.15       -0.07      0.91 o 
  -9   1   4      119.52      122.32      2.73 o 
  -8   1   4      649.33      636.13      9.15 o 
  -7   1   4      266.30      252.68      4.87 o 
  -6   1   4      157.38      169.86      4.69 o 
  -5   1   4       31.87       38.82      1.04 o 
  -4   1   4     1643.37     1652.62     15.83 o 
  -3   1   4      614.51      653.93      5.99 o 
  -2   1   4        3.83        3.08      0.77 o 
  -1   1   4       82.13       64.85      1.14 o 
   0   1   4     2701.08     2858.74     24.13 o 
   1   1   4      349.56      338.81      3.75 o 
   2   1   4      524.86      589.48      7.02 o 
   3   1   4     1421.25     1477.34     19.66 o 
   4   1   4      197.10      193.91      3.70 o 
   5   1   4      194.25      197.88      3.95 o 
   6   1   4       31.17       31.17      2.41 o 
   7   1   4        2.88        2.27      1.18 o 
   8   1   4      161.29      162.78      4.02 o 
   9   1   4        7.48        9.73      2.49 o 
 -12   2   4       15.89       19.08      2.15 o 
 -11   2   4       18.39       19.66      1.98 o 
 -10   2   4       25.54       22.69      1.85 o 
  -9   2   4       80.26       79.67      3.56 o 
  -8   2   4      322.13      334.82      4.92 o 
  -7   2   4     1195.76     1164.80     11.80 o 
  -6   2   4        1.80        0.66      0.49 o 
  -5   2   4      282.61      292.15      3.47 o 
  -4   2   4       13.85        8.79      0.51 o 
  -3   2   4      784.40      881.84      7.89 o 
  -2   2   4      179.30      158.78      1.81 o 
  -1   2   4      237.71      292.10      2.93 o 
   0   2   4       66.14       55.54      0.99 o 
   1   2   4     1427.88     1500.53     14.42 o 
   2   2   4      191.67      195.97      2.54 o 
   3   2   4      111.21      102.73      3.55 o 
   4   2   4        6.22        5.83      1.88 o 
   5   2   4      378.57      392.32      6.47 o 
   6   2   4      105.34      110.57      2.97 o 
   7   2   4      104.11       99.88      2.95 o 
   8   2   4        1.80        2.43      1.16 o 
   9   2   4        7.24        6.20      1.87 o 
 -12   3   4       11.15        9.04      2.78 o 
 -11   3   4       24.97       27.21      2.16 o 
 -10   3   4       15.79       16.31      1.82 o 
  -9   3   4        5.54        3.62      1.09 o 
  -8   3   4      160.28      147.92      4.50 o 
  -7   3   4      736.40      753.41     11.70 o 
  -6   3   4       28.95       29.18      1.30 o 
  -5   3   4     1057.07     1063.02     10.54 o 
  -4   3   4      328.62      355.86      3.91 o 
  -3   3   4     2475.62     2606.74     22.04 o 
  -2   3   4      189.29      187.70      2.08 o 
  -1   3   4       52.40       68.66      1.06 o 
   0   3   4     2138.65     2159.60     18.39 o 
   1   3   4     1924.52     2061.61     19.56 o 
   2   3   4     2174.83     2188.90     20.86 o 
   3   3   4     2466.76     2465.00     23.57 o 
   4   3   4      378.49      389.84      6.29 o 
   5   3   4      186.38      190.43      5.56 o 
   6   3   4       22.94       24.46      1.54 o 
   7   3   4       14.31       15.01      1.42 o 
   8   3   4        0.56        0.21      1.40 o 
   9   3   4       78.36       70.59      3.22 o 
 -11   4   4        0.31       -0.53      1.54 o 
 -10   4   4       70.06       63.16      2.33 o 
  -9   4   4        2.66        2.20      1.21 o 
  -8   4   4      742.68      752.86     19.68 o 
  -7   4   4      103.92       96.55      5.60 o 
  -6   4   4      313.23      285.78      5.42 o 
  -5   4   4     1386.59     1366.75     15.77 o 
  -4   4   4     1738.15     1905.96     18.63 o 
  -3   4   4      109.85      107.75      1.69 o 
  -2   4   4        8.93        4.19      0.40 o 
  -1   4   4       66.45       85.46      1.20 o 
   0   4   4      501.73      580.87      5.42 o 
   1   4   4      236.18      272.68      3.74 o 
   2   4   4      180.32      175.95      2.43 o 
   3   4   4      323.43      339.48      3.67 o 
   4   4   4      410.45      397.09      4.83 o 
   5   4   4      107.57      118.07      2.54 o 
   6   4   4       37.02       31.14      1.53 o 
   7   4   4        2.66       -0.63      0.91 o 
   8   4   4       64.69       63.76      2.31 o 
   9   4   4       10.62       13.15      2.46 o 
 -11   5   4        0.07        1.21      1.59 o 
 -10   5   4        3.13        2.35      1.99 o 
  -9   5   4        0.96       -0.48      1.62 o 
  -8   5   4       14.19       13.22      1.50 o 
  -7   5   4       47.00       52.47      2.30 o 
  -6   5   4      873.64      851.24     13.01 o 
  -5   5   4       88.43       81.30      2.12 o 
  -4   5   4       47.53       37.43      1.09 o 
  -3   5   4      101.06      101.87      2.04 o 
  -2   5   4      801.00      807.39     10.56 o 
  -1   5   4        0.69       -0.03      0.27 o 
   0   5   4      499.60      563.39      5.90 o 
   1   5   4     1072.19     1117.02     12.48 o 
   2   5   4     1217.26     1115.96     11.55 o 
   3   5   4        9.06        6.65      0.75 o 
   4   5   4      435.92      431.30      5.21 o 
   5   5   4      155.12      153.90      2.70 o 
   6   5   4        3.32        1.17      0.79 o 
   7   5   4       13.28       17.79      1.46 o 
   8   5   4       61.06       69.48      3.33 o 
 -11   6   4       13.36       10.31      2.89 o 
 -10   6   4       13.26       13.46      1.74 o 
  -9   6   4       30.57       26.39      1.98 o 
  -8   6   4       23.41       23.21      1.77 o 
  -7   6   4      515.14      488.62      8.73 o 
  -6   6   4       53.67       45.40      2.10 o 
  -5   6   4      638.24      603.10      7.94 o 
  -4   6   4      543.36      530.92      7.02 o 
  -3   6   4      694.56      649.83      8.20 o 
  -2   6   4      517.72      517.20      6.69 o 
  -1   6   4     1086.15     1078.99     11.13 o 
   0   6   4      369.82      355.96      3.72 o 
   1   6   4      151.28      144.29      1.95 o 
   2   6   4       77.35       48.69      5.35 o 
   3   6   4        8.97        7.57      0.74 o 
   4   6   4      192.21      170.81      2.80 o 
   5   6   4       26.92       29.46      1.30 o 
   6   6   4       51.82       50.58      2.05 o 
   7   6   4       96.76      103.43      2.73 o 
   8   6   4        0.64        0.06      1.47 o 
 -10   7   4        1.87        1.51      1.41 o 
  -9   7   4       52.24       59.83      2.86 o 
  -8   7   4       36.87       28.03      2.12 o 
  -7   7   4        8.12        7.02      1.31 o 
  -6   7   4      417.95      412.71      6.16 o 
  -5   7   4       45.27       50.05      6.45 o 
  -4   7   4        8.01        7.91      0.87 o 
  -3   7   4      732.32      789.46     11.83 o 
  -2   7   4       53.23       49.24      1.58 o 
  -1   7   4      398.78      374.82      5.28 o 
   0   7   4     1063.16     1045.23     10.94 o 
   1   7   4        8.44        8.29      1.02 o 
   2   7   4       15.29       13.71      0.98 o 
   3   7   4        0.01       -0.06      0.59 o 
   4   7   4       16.51       16.81      1.02 o 
   5   7   4       88.44       83.97      2.13 o 
   6   7   4      311.74      316.84      4.58 o 
   7   7   4       27.58       27.96      2.12 o 
   8   7   4        0.40       -2.78      1.85 o 
 -10   8   4       16.74       19.16      3.10 o 
  -9   8   4        4.61        7.07      1.50 o 
  -8   8   4       13.06       13.53      1.66 o 
  -7   8   4       25.02       23.55      1.48 o 
  -6   8   4      170.23      165.52      3.45 o 
  -5   8   4      341.10      346.49      9.47 o 
  -4   8   4      749.04      737.48     17.93 o 
  -3   8   4        9.75       10.32      1.53 o 
  -2   8   4      681.96      668.84      8.67 o 
  -1   8   4      126.90      137.41      2.80 o 
   0   8   4      116.22      125.66      3.31 o 
   1   8   4      703.97      627.12     40.57 o 
   2   8   4        1.59        1.86      0.76 o 
   3   8   4       99.08      111.67      2.64 o 
   4   8   4        9.08        7.32      0.85 o 
   5   8   4       25.83       22.90      1.22 o 
   6   8   4        9.05        6.66      1.18 o 
   7   8   4       48.79       58.71      4.58 o 
  -9   9   4       43.30       45.05      2.73 o 
  -8   9   4        4.51        3.43      1.46 o 
  -7   9   4        4.69        3.68      1.62 o 
  -6   9   4       38.25       32.18      1.72 o 
  -5   9   4      227.62      222.07      4.15 o 
  -4   9   4      208.15      218.58      5.00 o 
  -3   9   4       12.10        4.25      1.45 o 
  -2   9   4        5.39        2.01      0.95 o 
  -1   9   4      982.78      963.16     12.16 o 
   0   9   4        0.59        0.22      0.97 o 
   1   9   4      216.40      240.24      4.16 o 
   2   9   4       15.76       16.18      1.17 o 
   3   9   4       48.24       49.84      1.89 o 
   4   9   4        7.95        8.18      1.05 o 
   5   9   4      114.96      112.05      3.87 o 
   6   9   4        0.08        1.14      1.36 o 
   7   9   4       41.02       38.91      2.40 o 
  -9  10   4       18.92       18.21      3.31 o 
  -8  10   4        0.14        0.95      1.48 o 
  -7  10   4        4.97        6.38      1.56 o 
  -6  10   4       52.88       51.98      2.70 o 
  -5  10   4        0.59        1.31      1.26 o 
  -4  10   4      704.30      673.41     11.33 o 
  -3  10   4        7.97        8.11      2.08 o 
  -2  10   4       15.69       10.74      1.07 o 
  -1  10   4        4.96       10.07      1.07 o 
   0  10   4        4.08        4.91      0.90 o 
   1  10   4       88.32       83.75      2.38 o 
   2  10   4       11.68       13.50      1.37 o 
   3  10   4        2.19        2.46      1.14 o 
   4  10   4       15.31       19.61      1.91 o 
   5  10   4       18.28       18.47      2.01 o 
   6  10   4        0.21       -0.61      1.63 o 
  -8  11   4        6.16        5.75      2.54 o 
  -7  11   4       25.02       25.51      6.35 o 
  -6  11   4       77.75       81.37      3.35 o 
  -5  11   4       10.50       13.77      1.72 o 
  -4  11   4        0.54        1.04      1.25 o 
  -3  11   4        7.04       11.03      2.99 o 
  -2  11   4        3.63        3.77      1.37 o 
  -1  11   4       76.38       80.36      6.55 o 
   0  11   4       98.57      110.39      7.55 o 
   1  11   4       34.72       33.65      3.34 o 
   2  11   4       25.41       33.04      3.50 o 
   3  11   4        0.27       -0.82      1.12 o 
   4  11   4       56.04       50.18      2.88 o 
   5  11   4        3.85        3.72      1.55 o 
  -7  12   4        0.28       -1.27      2.31 o 
  -6  12   4        5.51        6.62      1.68 o 
  -5  12   4       96.03       89.42      4.19 o 
  -4  12   4       32.68       36.24      3.79 o 
  -3  12   4       32.15       32.71      2.66 o 
  -2  12   4       23.43       27.48      3.18 o 
  -1  12   4       43.47       46.48      3.76 o 
   0  12   4       44.87       38.37      3.66 o 
   1  12   4       40.30       40.86      3.79 o 
   2  12   4       38.33       40.78      3.92 o 
   3  12   4        3.95        3.07      2.25 o 
   4  12   4       87.94      103.27      6.20 o 
  -5  13   4        6.98       11.39      1.80 o 
  -4  13   4        4.00        4.56      2.33 o 
  -3  13   4        2.09        6.55      2.44 o 
  -2  13   4        2.91        3.42      2.20 o 
  -1  13   4       65.26       62.11      4.48 o 
   0  13   4        5.43        7.23      2.33 o 
   1  13   4       18.18       22.18      3.07 o 
   2  13   4       44.68       45.05      4.24 o 
  -2  14   4        1.07       -0.32      1.96 o 
  -1  14   4        0.13        0.24      2.12 o 
 -11   0   5        7.97        9.48      1.66 o 
  -9   0   5      106.62      126.70      3.19 o 
  -7   0   5       54.04       38.50      2.53 o 
  -5   0   5       85.10      111.74      2.11 o 
  -3   0   5       63.31       57.38      1.71 o 
  -1   0   5     3601.30     3728.36     53.42 o 
   1   0   5     2730.09     2741.17     36.62 o 
   3   0   5       41.15       50.83      2.41 o 
   5   0   5     1196.97     1172.76     23.27 o 
   7   0   5       16.86       18.34      2.12 o 
 -12   1   5       44.21       48.25      2.86 o 
 -11   1   5      264.20      272.31      6.12 o 
 -10   1   5      106.37      102.57      3.38 o 
  -9   1   5       18.75       17.18      1.17 o 
  -8   1   5      109.08      111.79      2.61 o 
  -7   1   5      538.25      510.88      5.80 o 
  -6   1   5      162.43      177.03      2.87 o 
  -5   1   5     1282.61     1224.12     10.96 o 
  -4   1   5     1551.80     1626.75     14.63 o 
  -3   1   5      278.47      309.68      3.20 o 
  -2   1   5      541.19      546.04      5.11 o 
  -1   1   5      520.61      490.08     13.63 o 
   0   1   5      556.04      587.78      5.51 o 
   1   1   5        4.36        3.78      0.46 o 
   2   1   5      317.27      352.52      4.68 o 
   3   1   5      509.39      506.00      9.84 o 
   4   1   5      451.09      446.98      7.13 o 
   5   1   5       13.34       10.93      2.15 o 
   6   1   5       95.46       89.25      2.71 o 
   7   1   5      128.72      125.60      3.51 o 
   8   1   5       62.21       67.61      2.70 o 
 -12   2   5        1.05        2.71      1.66 o 
 -11   2   5        5.13        5.71      1.63 o 
 -10   2   5      116.12      119.03      3.69 o 
  -9   2   5        1.97        1.29      1.00 o 
  -8   2   5      150.88      145.72      4.48 o 
  -7   2   5        3.04        4.25      0.64 o 
  -6   2   5     1497.07     1475.39     15.02 o 
  -5   2   5      162.53      187.36      2.52 o 
  -4   2   5     1334.23     1388.88     12.23 o 
  -3   2   5     3162.58     3276.95     27.72 o 
  -2   2   5     1447.12     1469.02     12.78 o 
  -1   2   5      134.07      132.94      1.70 o 
   0   2   5     2641.23     2674.75     24.36 o 
   1   2   5       25.86       25.13      0.93 o 
   2   2   5       10.37       12.15      0.68 o 
   3   2   5      111.64      110.20      2.62 o 
   4   2   5      261.75      244.21      4.55 o 
   5   2   5      295.97      289.04      5.31 o 
   6   2   5      401.94      375.14      6.64 o 
   7   2   5        2.37        3.40      1.16 o 
   8   2   5       41.83       40.58      2.30 o 
 -12   3   5        5.54        4.29      1.71 o 
 -11   3   5        9.76       15.24      2.42 o 
 -10   3   5       25.55       30.40      7.83 o 
  -9   3   5       43.58       39.51      2.27 o 
  -8   3   5      163.75      154.28      3.85 o 
  -7   3   5       60.42       51.19      2.58 o 
  -6   3   5      631.89      625.70      8.01 o 
  -5   3   5      259.01      273.32      3.49 o 
  -4   3   5      196.69      210.28      2.45 o 
  -3   3   5      644.55      641.24      6.00 o 
  -2   3   5        2.22        1.60      0.42 o 
  -1   3   5     1119.21     1106.99      9.84 o 
   0   3   5      908.20      864.25      7.78 o 
   1   3   5      637.52      648.15      6.09 o 
   2   3   5        8.67        6.13      0.61 o 
   3   3   5        2.66        0.83      0.49 o 
   4   3   5      368.48      347.37      5.89 o 
   5   3   5       17.51       15.70      1.79 o 
   6   3   5      121.87      112.65      3.13 o 
   7   3   5       38.83       31.17      1.99 o 
   8   3   5       16.60       21.90      1.64 o 
 -12   4   5       12.62       10.97      2.89 o 
 -11   4   5       16.36       14.76      1.52 o 
 -10   4   5       45.20       41.46      2.46 o 
  -9   4   5       33.30       34.39      3.35 o 
  -8   4   5        1.93        0.69      1.05 o 
  -7   4   5     1302.31     1283.63     27.84 o 
  -6   4   5       87.28       84.28      2.55 o 
  -5   4   5      687.38      653.30      8.20 o 
  -4   4   5       14.79       20.07      1.03 o 
  -3   4   5      906.19      926.64      8.59 o 
  -2   4   5      256.91      309.68      2.92 o 
  -1   4   5      786.48      725.29      6.65 o 
   0   4   5      132.74      107.35      1.94 o 
   1   4   5     1120.02     1146.82     13.38 o 
   2   4   5     1469.37     1489.66     13.18 o 
   3   4   5        2.77        2.18      0.44 o 
   4   4   5      626.78      629.12      8.04 o 
   5   4   5      389.18      403.68      5.82 o 
   6   4   5        0.24        1.12      0.90 o 
   7   4   5       21.65       21.72      1.93 o 
   8   4   5       88.36       97.26      3.35 o 
 -11   5   5       37.45       41.53      3.39 o 
 -10   5   5       55.11       56.24      2.72 o 
  -9   5   5      100.33       91.71      7.98 o 
  -8   5   5      448.16      437.82     13.36 o 
  -7   5   5      383.35      359.51      6.74 o 
  -6   5   5      465.74      452.48      7.82 o 
  -5   5   5      229.99      207.86      4.36 o 
  -4   5   5      194.39      209.26      3.35 o 
  -3   5   5       77.37       94.98      1.83 o 
  -2   5   5      209.65      213.18      3.51 o 
  -1   5   5       17.50       15.10      0.61 o 
   0   5   5     1315.73     1318.68     11.67 o 
   1   5   5     1136.80     1159.56     10.42 o 
   2   5   5      197.86      190.04      2.44 o 
   3   5   5       24.90       21.55      1.20 o 
   4   5   5        0.60       -0.22      0.66 o 
   5   5   5      140.97      132.14      2.82 o 
   6   5   5       37.77       36.65      1.72 o 
   7   5   5        0.10       -1.40      1.20 o 
   8   5   5        0.52        1.75      1.44 o 
 -11   6   5        0.02        1.17      2.31 o 
 -10   6   5        4.19        4.22      1.47 o 
  -9   6   5      126.00      124.45      3.84 o 
  -8   6   5        0.46        1.14      1.04 o 
  -7   6   5       13.48       11.78      2.56 o 
  -6   6   5       14.30       21.84      1.68 o 
  -5   6   5        3.76        1.88      0.93 o 
  -4   6   5       52.31       52.66      2.74 o 
  -3   6   5       81.92       96.60      2.74 o 
  -2   6   5       42.01       37.37      2.43 o 
  -1   6   5      204.89      203.26      3.51 o 
   0   6   5      390.63      370.92      5.19 o 
   1   6   5      450.11      446.06      4.59 o 
   2   6   5      378.88      363.94      5.30 o 
   3   6   5     2380.87     2329.77     25.87 o 
   4   6   5      220.50      235.54      3.50 o 
   5   6   5        0.23       -0.96      0.78 o 
   6   6   5       10.05       14.55      1.42 o 
   7   6   5       52.72       50.64      2.05 o 
   8   6   5        0.37        2.76      2.33 o 
 -10   7   5       46.24       46.82      2.61 o 
  -9   7   5       51.89       56.46      2.77 o 
  -8   7   5        2.21        2.13      1.19 o 
  -7   7   5      158.17      154.85      4.12 o 
  -6   7   5       30.99       40.55      3.38 o 
  -5   7   5       72.62       71.57      2.64 o 
  -4   7   5      108.42       93.99      2.92 o 
  -3   7   5      798.40      769.17     11.93 o 
  -2   7   5      217.09      196.21      4.58 o 
  -1   7   5       32.53       34.59      1.61 o 
   0   7   5       39.78       40.47      1.86 o 
   1   7   5      642.34      648.61     10.34 o 
   2   7   5      278.03      258.88      4.26 o 
   3   7   5        2.33        3.66      0.91 o 
   4   7   5      256.66      255.72      3.75 o 
   5   7   5        7.40        8.04      0.95 o 
   6   7   5       11.48       15.78      1.33 o 
   7   7   5       40.92       54.10      2.32 o 
 -10   8   5        0.77       -1.09      1.75 o 
  -9   8   5        2.46        3.88      1.46 o 
  -8   8   5        0.03       -1.11      2.25 o 
  -7   8   5        0.33        0.22      1.06 o 
  -6   8   5        1.75        1.43      2.44 o 
  -5   8   5        3.45        2.95      1.25 o 
  -4   8   5      605.03      583.93      9.81 o 
  -3   8   5      358.02      338.22      7.96 o 
  -2   8   5        2.68        0.86      0.82 o 
  -1   8   5       31.95       33.89      2.60 o 
   0   8   5       42.12       40.44      1.99 o 
   1   8   5       18.39       14.04      1.34 o 
   2   8   5      341.14      322.29      6.27 o 
   3   8   5       10.35       11.69      1.62 o 
   4   8   5        4.48        3.73      0.91 o 
   5   8   5        2.74        1.17      0.93 o 
   6   8   5       21.66       22.28      1.54 o 
   7   8   5        7.88        9.06      2.25 o 
  -9   9   5        3.24        2.67      3.25 o 
  -8   9   5      109.98      103.39      3.69 o 
  -7   9   5       40.81       38.72      3.39 o 
  -6   9   5        3.17        4.57      1.28 o 
  -5   9   5        8.39        8.06      1.41 o 
  -4   9   5        1.40       -1.24      0.82 o 
  -3   9   5       26.61       26.67      2.28 o 
  -2   9   5      243.12      250.05      4.51 o 
  -1   9   5        2.09        2.41      1.08 o 
   0   9   5       89.62       91.99      2.98 o 
   1   9   5       88.84       85.41      5.60 o 
   2   9   5        3.42        5.16      1.18 o 
   3   9   5       19.03       19.41      1.68 o 
   4   9   5       83.93       83.20      3.91 o 
   5   9   5       38.88       40.68      3.82 o 
   6   9   5      100.50       90.95      5.62 o 
  -9  10   5        2.84        4.82      2.38 o 
  -8  10   5       24.71       20.34      2.19 o 
  -7  10   5       52.06       53.86      3.22 o 
  -6  10   5        5.16        5.99      1.85 o 
  -5  10   5       31.19       31.31      2.10 o 
  -4  10   5      221.80      235.90      5.42 o 
  -3  10   5      160.64      168.85      4.44 o 
  -2  10   5      216.39      229.98      5.28 o 
  -1  10   5        1.23       -1.46      1.32 o 
   0  10   5       35.40       33.14      2.05 o 
   1  10   5        0.96        0.28      1.84 o 
   2  10   5       74.30       85.17      3.18 o 
   3  10   5       66.63       74.41      4.53 o 
   4  10   5        5.25        3.55      2.12 o 
   5  10   5        5.48        1.72      2.15 o 
  -8  11   5        0.02        0.29      2.17 o 
  -7  11   5       92.09       95.39      3.78 o 
  -6  11   5        3.07        4.92      1.55 o 
  -5  11   5        9.10        8.48      1.61 o 
  -4  11   5        0.62       -0.05      1.47 o 
  -3  11   5        1.08        1.28      1.19 o 
  -2  11   5        9.98        9.75      1.64 o 
  -1  11   5       60.85       71.62      2.99 o 
   0  11   5        6.36        6.02      1.37 o 
   1  11   5       28.01       28.44      2.10 o 
   2  11   5        1.85        0.66      1.93 o 
   3  11   5        2.88        0.48      2.01 o 
   4  11   5        2.88        4.56      2.31 o 
  -6  12   5        1.82       -0.44      1.42 o 
  -5  12   5        0.07        1.23      1.37 o 
  -4  12   5        3.39        2.39      1.40 o 
  -3  12   5       26.17       32.94      2.26 o 
  -2  12   5        2.31       -1.66      1.11 o 
  -1  12   5        4.25        1.92      2.16 o 
   0  12   5       35.69       39.11      3.79 o 
   1  12   5      156.35      148.79      6.94 o 
   2  12   5      100.40       88.56      5.43 o 
   3  12   5       57.07       67.44      4.93 o 
  -5  13   5       14.43       14.53      2.03 o 
  -4  13   5        1.06       -0.06      2.19 o 
  -3  13   5        2.65        2.12      2.12 o 
  -2  13   5       10.07       13.62      2.78 o 
  -1  13   5        5.13        4.88      2.25 o 
   0  13   5       31.77       32.91      3.68 o 
   1  13   5       12.54       16.91      3.15 o 
 -10   0   6       35.44       33.31      2.05 o 
  -8   0   6      319.25      321.95      5.79 o 
  -6   0   6      188.43      182.77      5.03 o 
  -4   0   6        7.14        7.18      1.31 o 
  -2   0   6      981.94     1077.29     15.21 o 
   0   0   6     1811.48     1877.74     25.61 o 
   2   0   6      138.85      139.97      4.32 o 
   4   0   6      962.88      873.66     17.97 o 
   6   0   6       49.06       52.34      3.13 o 
 -11   1   6       14.69       18.08      2.23 o 
 -10   1   6        0.92        0.94      1.08 o 
  -9   1   6        7.85        8.03      1.27 o 
  -8   1   6        2.80        1.77      0.64 o 
  -7   1   6       18.34       21.74      0.94 o 
  -6   1   6       22.93       25.70      0.89 o 
  -5   1   6      250.91      261.71      3.01 o 
  -4   1   6     1057.22     1088.00      9.83 o 
  -3   1   6     1831.07     1869.95     16.18 o 
  -2   1   6      425.32      394.39      4.50 o 
  -1   1   6       93.42      105.40      1.51 o 
   0   1   6      234.06      217.16      2.52 o 
   1   1   6      730.87      796.31      8.28 o 
   2   1   6     1725.81     1682.85     18.80 o 
   3   1   6      724.51      734.43     10.77 o 
   4   1   6        5.31        6.99      2.03 o 
   5   1   6        0.06        0.43      0.86 o 
   6   1   6        1.05        1.28      0.96 o 
   7   1   6        6.40       12.44      1.56 o 
 -12   2   6        0.87        1.03      1.59 o 
 -11   2   6       14.19       14.84      1.46 o 
 -10   2   6        3.91        4.90      1.30 o 
  -9   2   6      248.46      259.93      6.94 o 
  -8   2   6       35.04       30.21      1.79 o 
  -7   2   6      425.29      423.40      5.33 o 
  -6   2   6      759.86      758.46      7.28 o 
  -5   2   6        2.88        2.59      0.47 o 
  -4   2   6      516.53      471.13      4.72 o 
  -3   2   6     1574.18     1556.53     13.64 o 
  -2   2   6        0.34        1.60      0.37 o 
  -1   2   6        0.39        3.42      0.41 o 
   0   2   6        3.11        7.20      0.49 o 
   1   2   6     1249.96     1322.08     13.07 o 
   2   2   6      108.75      112.28      2.19 o 
   3   2   6       52.20       47.09      1.80 o 
   4   2   6       36.66       36.43      2.24 o 
   5   2   6      228.87      242.06      4.87 o 
   6   2   6       93.30       89.15      2.87 o 
   7   2   6       29.88       31.46      5.67 o 
 -12   3   6        2.04        2.28      1.68 o 
 -11   3   6       50.55       51.10      3.02 o 
 -10   3   6       28.51       31.48      2.05 o 
  -9   3   6      151.63      157.39      7.12 o 
  -8   3   6      154.60      136.81      4.70 o 
  -7   3   6       27.80       22.75      1.53 o 
  -6   3   6      431.12      409.95      5.11 o 
  -5   3   6       15.18       11.62      0.79 o 
  -4   3   6        0.53        1.99      0.53 o 
  -3   3   6        0.45        0.15      0.37 o 
  -2   3   6      678.63      785.18      7.28 o 
  -1   3   6      978.64     1004.87      9.11 o 
   0   3   6      267.91      273.86      3.39 o 
   1   3   6       43.22       38.76      1.64 o 
   2   3   6       92.20       89.91      2.00 o 
   3   3   6      130.70      119.10      2.45 o 
   4   3   6      134.04      123.33      3.11 o 
   5   3   6        0.33       -1.17      0.95 o 
   6   3   6      138.43      144.54      3.77 o 
   7   3   6      221.71      241.37      4.59 o 
   8   3   6       13.97       19.16      3.26 o 
 -12   4   6        0.05        0.95      2.38 o 
 -11   4   6       58.99       64.06      3.62 o 
 -10   4   6      104.25       98.81      3.53 o 
  -9   4   6       41.73       36.86      2.10 o 
  -8   4   6      277.16      272.28      5.63 o 
  -7   4   6      221.89      217.68      4.69 o 
  -6   4   6      444.69      421.30      7.29 o 
  -5   4   6      152.25      170.95      2.73 o 
  -4   4   6      352.12      358.48      4.50 o 
  -3   4   6      435.48      428.09      5.12 o 
  -2   4   6     2044.59     2093.71     20.69 o 
  -1   4   6      204.36      207.30      2.78 o 
   0   4   6      719.33      768.15      8.03 o 
   1   4   6     1183.71     1128.46     13.43 o 
   2   4   6      486.73      475.32      6.27 o 
   3   4   6       51.19       46.06      1.26 o 
   4   4   6      495.85      453.22     22.17 o 
   5   4   6       62.37       71.00      2.16 o 
   6   4   6      162.31      166.75      3.51 o 
   7   4   6        9.12       11.75      1.39 o 
 -11   5   6        8.84        8.59      1.73 o 
 -10   5   6      245.49      234.64      8.89 o 
  -9   5   6       26.73       27.61      1.89 o 
  -8   5   6       12.01       16.61      1.54 o 
  -7   5   6       68.69       55.87      3.79 o 
  -6   5   6        1.97        0.91      0.92 o 
  -5   5   6      204.45      190.40      3.31 o 
  -4   5   6      950.54      939.95     10.09 o 
  -3   5   6      524.96      505.76      5.96 o 
  -2   5   6       28.95       26.72      1.35 o 
  -1   5   6      374.52      324.21      4.82 o 
   0   5   6      131.63      129.89      2.12 o 
   1   5   6      193.41      191.58      3.16 o 
   2   5   6      551.09      539.72      6.13 o 
   3   5   6       12.86        9.48      0.96 o 
   4   5   6       16.68       18.11      1.63 o 
   5   5   6       88.49       87.15      2.78 o 
   6   5   6        9.64       10.51      2.36 o 
   7   5   6        0.01        1.08      1.21 o 
 -11   6   6       15.18       12.59      2.76 o 
 -10   6   6       22.59       24.99      2.04 o 
  -9   6   6       79.05       79.86      3.70 o 
  -8   6   6       41.60       40.39      2.31 o 
  -7   6   6        7.17        5.68      2.42 o 
  -6   6   6        0.44       -0.13      0.96 o 
  -5   6   6        6.22        7.51      2.37 o 
  -4   6   6       73.59       74.32      2.23 o 
  -3   6   6       15.44       12.82      1.10 o 
  -2   6   6       83.75       88.34      2.26 o 
  -1   6   6       33.72       26.80      1.33 o 
   0   6   6      749.35      691.16     15.71 o 
   1   6   6       29.75       28.01      1.39 o 
   2   6   6       93.97       93.47      2.95 o 
   3   6   6        6.97       12.12      1.37 o 
   4   6   6       40.61       45.02      1.79 o 
   5   6   6        1.26        0.27      1.00 o 
   6   6   6       86.18       81.28      2.94 o 
   7   6   6       24.65       26.19      3.87 o 
 -10   7   6        8.32        3.05      1.43 o 
  -9   7   6       17.38       17.21      1.72 o 
  -8   7   6        0.00       -2.33      1.95 o 
  -7   7   6        2.59        4.19      1.25 o 
  -6   7   6       46.86       45.04      2.32 o 
  -5   7   6       14.71        8.88      1.29 o 
  -4   7   6      405.82      395.20      6.11 o 
  -3   7   6      884.76      837.17     10.86 o 
  -2   7   6     1200.79     1224.73     14.95 o 
  -1   7   6        6.19        4.46      1.18 o 
   0   7   6      702.91      649.06     30.82 o 
   1   7   6     1230.15     1187.04     17.58 o 
   2   7   6       47.37       47.84      2.33 o 
   3   7   6       37.60       35.90      3.18 o 
   4   7   6      149.55      162.23      3.34 o 
   5   7   6       29.35       32.46      1.67 o 
   6   7   6       26.27       36.10      2.12 o 
 -10   8   6       39.17       41.90      3.79 o 
  -9   8   6        0.74        0.58      1.91 o 
  -8   8   6       10.26        9.39      1.54 o 
  -7   8   6       28.37       23.25      1.89 o 
  -6   8   6       71.80       64.76      3.41 o 
  -5   8   6      155.81      157.71      4.17 o 
  -4   8   6       42.53       47.91      1.94 o 
  -3   8   6       20.09       27.79      1.50 o 
  -2   8   6      279.22      288.11      4.89 o 
  -1   8   6       12.90       10.60      1.11 o 
   0   8   6        1.37        0.51      1.52 o 
   1   8   6       24.95       27.80      1.81 o 
   2   8   6       11.12       10.77      1.35 o 
   3   8   6      214.84      197.33      4.78 o 
   4   8   6        3.56        7.06      1.37 o 
   5   8   6        0.03        2.54      1.38 o 
   6   8   6       11.12       13.99      2.38 o 
  -9   9   6        9.93       13.73      2.60 o 
  -8   9   6       17.59       16.62      2.19 o 
  -7   9   6      233.94      242.67      5.77 o 
  -6   9   6        3.15        4.78      1.41 o 
  -5   9   6       79.99       91.51      3.23 o 
  -4   9   6       14.10       14.67      1.35 o 
  -3   9   6        0.04        0.62      0.91 o 
  -2   9   6       45.10       43.50      2.02 o 
  -1   9   6      630.28      635.92     10.69 o 
   0   9   6       26.32       25.44      2.17 o 
   1   9   6       11.49       10.98      1.41 o 
   2   9   6       96.97       85.35      3.64 o 
   3   9   6       94.72       79.85      3.06 o 
   4   9   6       34.62       31.48      2.20 o 
   5   9   6      134.09      137.57      4.26 o 
  -8  10   6        2.07        0.72      1.44 o 
  -7  10   6       60.97       60.34      3.06 o 
  -6  10   6        6.36        6.93      1.58 o 
  -5  10   6      181.93      190.93      4.98 o 
  -4  10   6        8.73        8.07      1.27 o 
  -3  10   6        1.78        0.30      0.96 o 
  -2  10   6       45.20       45.72      2.47 o 
  -1  10   6       18.35       17.09      1.62 o 
   0  10   6      139.34      115.74      3.62 o 
   1  10   6       14.40       12.52      1.58 o 
   2  10   6       18.03       18.32      2.28 o 
   3  10   6      109.58      123.31      3.97 o 
   4  10   6       18.55       20.83      3.26 o 
  -7  11   6        1.80        2.17      1.51 o 
  -6  11   6      127.74      131.77      4.33 o 
  -5  11   6        1.48       -0.74      1.27 o 
  -4  11   6        0.07       -1.55      1.03 o 
  -3  11   6        9.04        6.31      2.74 o 
  -2  11   6      148.83      131.97      4.06 o 
  -1  11   6       20.71       18.32      1.89 o 
   0  11   6      195.68      194.78      5.92 o 
   1  11   6       31.76       34.18      3.72 o 
   2  11   6        5.55        2.81      2.28 o 
   3  11   6       19.76       23.13      3.39 o 
  -6  12   6       15.66       13.14      2.89 o 
  -5  12   6       21.93       12.10      1.87 o 
  -4  12   6        4.19        4.08      1.51 o 
  -3  12   6        0.63       -1.47      1.22 o 
  -2  12   6        0.66        2.41      1.37 o 
  -1  12   6        2.42        1.05      1.36 o 
   0  12   6        7.80        9.17      2.41 o 
   1  12   6        0.02        0.48      2.01 o 
   2  12   6        2.12       -0.05      2.23 o 
  -3  13   6       28.56       33.46      6.96 o 
  -2  13   6       20.43       18.92      3.23 o 
  -1  13   6      110.70      113.05      6.12 o 
  -9   0   7        0.08        2.13      1.56 o 
  -7   0   7      944.95      907.52     20.78 o 
  -5   0   7      506.07      453.59     11.50 o 
  -3   0   7     2601.83     2607.64     42.41 o 
  -1   0   7      875.61      819.33     13.79 o 
   1   0   7     1197.58     1199.62     17.16 o 
   3   0   7        5.67        0.77      1.27 o 
   5   0   7      142.92      144.26      5.25 o 
   7   0   7       28.01       31.61      2.99 o 
 -10   1   7      109.67      117.21      3.76 o 
  -9   1   7      127.53      128.44      3.14 o 
  -8   1   7       20.94       21.53      1.39 o 
  -7   1   7       14.51        8.99      0.85 o 
  -6   1   7      223.80      222.32      3.37 o 
  -5   1   7      257.62      261.62      3.80 o 
  -4   1   7      854.82      898.26      9.36 o 
  -3   1   7       22.27       18.26      1.03 o 
  -2   1   7      846.67      791.50      9.81 o 
  -1   1   7     1062.61     1070.70     10.85 o 
   0   1   7       19.31       20.21      0.92 o 
   1   1   7       96.20       84.45      1.95 o 
   2   1   7      434.21      443.57      7.14 o 
   3   1   7      611.27      592.58      9.19 o 
   4   1   7      191.68      176.46      4.09 o 
   5   1   7       58.77       51.56      2.99 o 
   6   1   7       19.92       23.53      1.69 o 
   7   1   7        5.01        8.21      2.37 o 
 -12   2   7       27.22       32.65      3.31 o 
 -11   2   7       20.89       20.77      2.05 o 
 -10   2   7       13.46       11.40      1.99 o 
  -9   2   7       36.22       40.97      2.35 o 
  -8   2   7      115.01      119.88      2.93 o 
  -7   2   7      340.51      330.81      5.27 o 
  -6   2   7      249.47      246.72      4.23 o 
  -5   2   7      131.81      139.40      2.33 o 
  -4   2   7      136.67      163.27      3.11 o 
  -3   2   7        0.03       -0.27      0.87 o 
  -2   2   7     2723.86     2761.32     23.65 o 
  -1   2   7       88.45       78.83      1.64 o 
   0   2   7      537.47      513.36      5.17 o 
   1   2   7      107.50      109.21      1.95 o 
   2   2   7      124.07      122.04      2.49 o 
   3   2   7       75.36       70.37      3.71 o 
   4   2   7      221.42      234.12      9.37 o 
   5   2   7       74.14       83.44      3.15 o 
   6   2   7        3.90        5.01      1.27 o 
 -12   3   7       36.62       46.21      3.74 o 
 -11   3   7       85.55       91.85      4.72 o 
 -10   3   7       37.67       40.41      3.26 o 
  -9   3   7      176.59      173.32      3.73 o 
  -8   3   7      150.85      146.86      3.85 o 
  -7   3   7        4.41        3.41      0.79 o 
  -6   3   7      135.60      139.18      2.53 o 
  -5   3   7       69.12       75.90      1.75 o 
  -4   3   7       89.08       80.59      1.73 o 
  -3   3   7      157.60      163.75      2.66 o 
  -2   3   7      268.18      240.10      2.84 o 
  -1   3   7      126.24      126.19      2.68 o 
   0   3   7      312.71      320.09      6.25 o 
   1   3   7      541.70      549.53      6.17 o 
   2   3   7       67.97       65.69      1.59 o 
   3   3   7      172.96      173.39      3.82 o 
   4   3   7        0.72        0.04      2.13 o 
   5   3   7       29.99       35.70      2.03 o 
   6   3   7       57.17       69.60      2.76 o 
 -11   4   7        4.40        2.85      1.87 o 
 -10   4   7      115.23      113.53      3.70 o 
  -9   4   7        1.32        1.19      1.08 o 
  -8   4   7        0.09       -1.32      0.94 o 
  -7   4   7      443.00      426.74      8.32 o 
  -6   4   7      259.41      244.45      3.66 o 
  -5   4   7        4.35        6.23      0.78 o 
  -4   4   7      721.18      700.30      7.86 o 
  -3   4   7      560.13      582.27      6.69 o 
  -2   4   7       95.09       86.27      2.58 o 
  -1   4   7     1262.41     1242.82     12.48 o 
   0   4   7        7.93        4.59      0.62 o 
   1   4   7      464.87      447.16      8.33 o 
   2   4   7       11.71       10.30      0.79 o 
   3   4   7      156.08      161.15      3.68 o 
   4   4   7       39.67       45.94      2.12 o 
   5   4   7      137.92      141.04      6.29 o 
   6   4   7        1.75        2.43      1.29 o 
 -11   5   7       27.83       25.24      3.83 o 
 -10   5   7        3.62        2.32      1.39 o 
  -9   5   7        1.41        0.63      1.11 o 
  -8   5   7        9.08        9.48      1.40 o 
  -7   5   7      184.75      183.89      3.80 o 
  -6   5   7        1.04       -0.45      1.24 o 
  -5   5   7      259.18      259.78      3.78 o 
  -4   5   7      153.62      133.23      2.47 o 
  -3   5   7     1654.65     1644.62     16.77 o 
  -2   5   7      770.47      737.70      9.52 o 
  -1   5   7       24.60       28.94      1.41 o 
   0   5   7      152.54      137.50      2.82 o 
   1   5   7        0.15       -0.18      0.52 o 
   2   5   7       30.09       29.12      1.46 o 
   3   5   7       26.77       28.54      1.42 o 
   4   5   7      120.14      134.91      3.48 o 
   5   5   7      115.00      103.38      3.91 o 
   6   5   7      124.01      138.41      3.94 o 
 -11   6   7        3.06        3.07      2.17 o 
 -10   6   7        2.27        0.66      1.84 o 
  -9   6   7       87.23       77.29      3.12 o 
  -8   6   7       95.06      102.51      3.39 o 
  -7   6   7        2.59        2.22      1.14 o 
  -6   6   7      482.57      463.53      7.02 o 
  -5   6   7     1125.70     1129.83     14.18 o 
  -4   6   7       52.00       50.66      1.92 o 
  -3   6   7      262.40      267.97      4.54 o 
  -2   6   7      444.81      447.86      6.50 o 
  -1   6   7        3.50        2.76      1.16 o 
   0   6   7        4.89        7.52      0.97 o 
   1   6   7        6.91        6.78      1.11 o 
   2   6   7       14.55       13.03      2.49 o 
   3   6   7       11.27        7.70      0.98 o 
   4   6   7       30.75       28.25      2.31 o 
   5   6   7       41.97       42.84      2.35 o 
   6   6   7        1.04        0.55      1.25 o 
 -10   7   7        0.08       -0.58      1.31 o 
  -9   7   7       36.78       41.14      2.54 o 
  -8   7   7       30.07       35.33      2.23 o 
  -7   7   7       84.95       67.32      2.86 o 
  -6   7   7      212.41      202.95      4.15 o 
  -5   7   7        0.37        0.98      0.87 o 
  -4   7   7        7.61        8.69      1.09 o 
  -3   7   7      116.83      120.04      2.88 o 
  -2   7   7       50.53       46.68      2.09 o 
  -1   7   7       16.00       14.76      1.22 o 
   0   7   7       72.79       71.48      2.65 o 
   1   7   7       53.68       51.96      4.00 o 
   2   7   7        0.58        1.31      1.05 o 
   3   7   7       10.65       10.39      1.40 o 
   4   7   7       28.22       27.04      2.00 o 
   5   7   7       62.36       57.21      3.63 o 
 -10   8   7        6.86        8.53      2.54 o 
  -9   8   7        0.32       -0.48      2.20 o 
  -8   8   7        4.84        2.98      2.64 o 
  -7   8   7       10.02       12.90      1.70 o 
  -6   8   7       39.93       43.39      2.07 o 
  -5   8   7       69.39       79.15      2.56 o 
  -4   8   7      165.37      158.39      3.55 o 
  -3   8   7       43.33       53.02      2.05 o 
  -2   8   7       82.76       90.90      2.61 o 
  -1   8   7       53.48       57.99      2.06 o 
   0   8   7       27.18       19.55      3.55 o 
   1   8   7      127.58      131.56      3.81 o 
   2   8   7      209.70      229.39      5.31 o 
   3   8   7       62.93       64.75      3.29 o 
   4   8   7        3.63        5.28      1.82 o 
   5   8   7        5.73        3.93      1.44 o 
  -9   9   7        2.83        3.29      2.25 o 
  -8   9   7      121.04      140.45      4.41 o 
  -7   9   7       12.84       10.62      1.65 o 
  -6   9   7       10.70        7.58      1.33 o 
  -5   9   7       13.94       15.34      2.24 o 
  -4   9   7       51.64       62.48      2.34 o 
  -3   9   7        5.09        4.26      1.06 o 
  -2   9   7        6.22        4.11      1.09 o 
  -1   9   7       33.80       41.03      2.35 o 
   0   9   7      188.54      206.35      5.02 o 
   1   9   7        0.19        0.68      1.18 o 
   2   9   7       10.99       14.46      1.69 o 
   3   9   7       14.36       11.47      1.69 o 
   4   9   7        1.50        2.95      1.50 o 
  -8  10   7        2.55        5.86      2.23 o 
  -7  10   7       20.20       19.20      2.10 o 
  -6  10   7        0.02        0.55      1.16 o 
  -5  10   7       56.54       56.09      2.44 o 
  -4  10   7       94.73       93.25      2.96 o 
  -3  10   7        2.11        1.10      1.08 o 
  -2  10   7       17.35       18.37      1.87 o 
  -1  10   7       69.68       68.99      3.00 o 
   0  10   7       83.36       85.99      3.26 o 
   1  10   7      118.09      114.38      6.74 o 
   2  10   7      156.36      156.41      4.49 o 
   3  10   7       30.27       31.78      2.30 o 
  -7  11   7        7.36        7.82      2.54 o 
  -6  11   7        0.80        0.07      1.28 o 
  -5  11   7        0.29       -1.02      1.15 o 
  -4  11   7       32.42       35.20      2.10 o 
  -3  11   7      120.32      118.88      4.05 o 
  -2  11   7       61.66       61.74      3.04 o 
  -1  11   7       10.02        9.47      1.63 o 
   0  11   7       15.52       16.92      1.88 o 
   1  11   7       26.55       27.84      2.23 o 
   2  11   7        0.43       -0.96      1.31 o 
  -5  12   7       34.36       39.32      2.93 o 
  -4  12   7      136.24      145.86      4.71 o 
  -3  12   7       28.57       32.37      3.37 o 
  -2  12   7       15.50       19.01      2.07 o 
  -1  12   7        1.18        0.27      1.91 o 
   0  12   7        7.04       12.06      1.87 o 
 -10   0   8      137.53      150.36      6.73 o 
  -8   0   8      526.19      538.76     14.18 o 
  -4   0   8      575.23      588.31      9.42 o 
  -2   0   8      112.91      131.34      5.02 o 
   0   0   8     1058.96     1033.12     15.16 o 
   2   0   8       75.18       64.90      3.21 o 
   4   0   8      222.87      216.05      6.65 o 
   6   0   8      421.76      461.27     11.90 o 
 -10   1   8      216.66      229.25      8.69 o 
  -9   1   8       70.38       65.77      2.32 o 
  -8   1   8        5.21        4.99      1.18 o 
  -7   1   8      339.63      330.05      5.35 o 
  -6   1   8      142.42      136.79      3.40 o 
  -5   1   8      961.35      932.46      9.89 o 
  -4   1   8       49.41       43.44      1.39 o 
  -3   1   8       27.14       21.84      1.68 o 
  -2   1   8      267.67      270.77      3.59 o 
  -1   1   8       82.90       79.49      1.69 o 
   0   1   8        9.68       10.96      0.80 o 
   1   1   8      492.94      452.68      6.15 o 
   2   1   8      154.04      142.91      3.40 o 
   3   1   8       27.95       25.46      1.56 o 
   4   1   8       15.94       16.66      1.51 o 
   5   1   8       13.54       14.11      1.52 o 
   6   1   8      140.21      143.20      4.11 o 
 -11   2   8        0.38       -0.70      1.40 o 
 -10   2   8        1.53        2.15      1.84 o 
  -9   2   8      163.41      167.64      4.50 o 
  -8   2   8       24.39       21.26      1.46 o 
  -7   2   8       17.99       14.15      1.27 o 
  -6   2   8       16.38       12.20      1.14 o 
  -5   2   8        0.04        0.12      0.79 o 
  -4   2   8      188.42      180.01      4.88 o 
  -3   2   8      353.71      361.91      4.49 o 
  -2   2   8       41.69       34.88      1.21 o 
  -1   2   8        2.72        3.70      0.69 o 
   0   2   8      419.20      407.30      4.96 o 
   1   2   8      178.28      167.94      3.09 o 
   2   2   8      188.61      184.89      3.65 o 
   3   2   8        7.55        9.73      1.22 o 
   4   2   8        3.28        4.35      1.20 o 
   5   2   8      386.59      379.24      7.07 o 
   6   2   8        8.29        6.20      1.91 o 
 -11   3   8       42.12       53.76      5.83 o 
 -10   3   8       21.66       25.52      2.19 o 
  -9   3   8        1.94        2.42      1.29 o 
  -8   3   8        1.09        0.54      1.15 o 
  -7   3   8        8.90        4.58      1.07 o 
  -6   3   8      136.24      136.05      3.11 o 
  -5   3   8      882.07      853.71     11.00 o 
  -4   3   8      933.96      905.82     11.46 o 
  -3   3   8      281.22      248.84      4.23 o 
  -2   3   8     1734.89     1687.95     19.73 o 
  -1   3   8        5.53        4.01      0.80 o 
   0   3   8      329.24      295.45      5.15 o 
   1   3   8       21.87       25.44      1.27 o 
   2   3   8       40.94       42.77      2.12 o 
   3   3   8      154.67      158.37      3.78 o 
   4   3   8       19.12       23.43      1.76 o 
   5   3   8      111.38      136.23      4.43 o 
   6   3   8        1.97        0.58      1.78 o 
 -11   4   8       19.49       17.77      2.21 o 
 -10   4   8       90.50       90.60      3.70 o 
  -9   4   8       13.54       12.67      1.77 o 
  -8   4   8       19.85       19.97      1.92 o 
  -7   4   8      201.68      196.64      8.41 o 
  -6   4   8      305.10      302.75      6.01 o 
  -5   4   8       80.94       72.75      2.25 o 
  -4   4   8       13.47       13.85      1.20 o 
  -3   4   8      105.55       95.39      2.46 o 
  -2   4   8      100.46      101.99      2.52 o 
  -1   4   8       27.22       23.75      1.56 o 
   0   4   8       42.10       42.33      2.60 o 
   1   4   8       15.73       21.81      1.10 o 
   2   4   8       37.05       38.02      1.44 o 
   3   4   8      282.24      285.71      5.54 o 
   4   4   8       37.28       38.59      2.15 o 
   5   4   8       74.29       75.66      2.95 o 
 -11   5   8        5.51        4.59      1.89 o 
 -10   5   8       35.27       31.76      3.75 o 
  -9   5   8       18.52       25.16      2.22 o 
  -8   5   8       23.39       26.93      3.70 o 
  -7   5   8       20.99       24.14      2.05 o 
  -6   5   8      507.04      485.78      9.07 o 
  -5   5   8        3.68        2.62      1.17 o 
  -4   5   8      241.29      248.81      3.73 o 
  -3   5   8      432.18      420.69      5.37 o 
  -2   5   8       15.22       12.70      1.42 o 
  -1   5   8       93.04       90.71      2.34 o 
   0   5   8       21.81       25.06      1.34 o 
   1   5   8        1.37        3.32      0.84 o 
   2   5   8       76.50       88.76      3.04 o 
   3   5   8       26.19       30.20      2.74 o 
   4   5   8      126.83      120.89      3.48 o 
   5   5   8       41.84       45.29      2.43 o 
 -10   6   8       11.13       11.32      2.74 o 
  -9   6   8      100.31       91.86      3.85 o 
  -8   6   8       14.99       15.48      1.90 o 
  -7   6   8        1.21        2.89      1.34 o 
  -6   6   8       62.37       68.12      2.38 o 
  -5   6   8       54.68       53.99      2.40 o 
  -4   6   8       19.39       18.07      1.33 o 
  -3   6   8      118.93      116.91      2.84 o 
  -2   6   8        0.13        0.78      0.95 o 
  -1   6   8      225.87      202.66      3.82 o 
   0   6   8      256.94      242.39      5.48 o 
   1   6   8      153.27      139.65      3.77 o 
   2   6   8      159.14      162.04      4.23 o 
   3   6   8      109.21      122.77      3.79 o 
   4   6   8       11.61       12.48      2.31 o 
  -9   7   8       42.17       42.04      2.23 o 
  -8   7   8      155.59      155.42      4.97 o 
  -7   7   8       20.73       26.47      1.72 o 
  -6   7   8      128.33      122.48      3.20 o 
  -5   7   8        3.39        5.15      1.10 o 
  -4   7   8       57.71       55.35      2.15 o 
  -3   7   8      100.16       91.14      2.60 o 
  -2   7   8      156.61      147.15      3.29 o 
  -1   7   8      275.18      281.00      4.85 o 
   0   7   8        0.07       -0.64      1.01 o 
   1   7   8      138.02      114.34      3.52 o 
   2   7   8        0.01       -0.62      1.02 o 
   3   7   8        4.20        4.35      1.35 o 
   4   7   8      100.54       99.84      5.56 o 
  -9   8   8       15.79       14.83      2.24 o 
  -8   8   8        4.87        4.96      1.33 o 
  -7   8   8        6.48        5.64      1.27 o 
  -6   8   8       44.68       50.51      2.23 o 
  -5   8   8       91.72       94.86      4.32 o 
  -4   8   8        4.83        6.83      1.19 o 
  -3   8   8       71.70       88.48      3.37 o 
  -2   8   8       58.47       59.43      2.27 o 
  -1   8   8      121.80      120.13      4.80 o 
   0   8   8       58.40       56.61      2.63 o 
   1   8   8       76.40       80.32      3.12 o 
   2   8   8      268.35      253.31     11.02 o 
   3   8   8       65.18       72.80      3.19 o 
   4   8   8       47.71       54.69      4.64 o 
  -9   9   8       19.51       16.57      2.31 o 
  -8   9   8       19.54       23.12      1.92 o 
  -7   9   8       53.32       45.23      2.64 o 
  -6   9   8        7.40        7.64      1.34 o 
  -5   9   8       36.47       31.05      1.88 o 
  -4   9   8        5.04        7.09      1.51 o 
  -3   9   8      234.89      251.87      5.15 o 
  -2   9   8       12.17       13.67      1.44 o 
  -1   9   8      359.50      374.82      7.49 o 
   0   9   8       17.23       18.55      1.80 o 
   1   9   8        3.69        4.44      1.39 o 
   2   9   8        3.80        2.30      1.29 o 
   3   9   8       29.09       25.17      2.17 o 
  -7  10   8        1.16       -1.09      1.54 o 
  -6  10   8       15.09       15.93      1.77 o 
  -5  10   8        5.50        6.49      1.37 o 
  -4  10   8       69.15       68.02      2.70 o 
  -3  10   8       75.64       83.54      2.88 o 
  -2  10   8        5.01        6.75      1.54 o 
  -1  10   8        0.55        0.44      1.30 o 
   0  10   8        4.76        4.82      1.40 o 
   1  10   8        2.99        0.38      1.31 o 
   2  10   8      111.29      107.08      3.91 o 
  -6  11   8        0.19        2.93      1.65 o 
  -5  11   8        6.78        5.59      1.70 o 
  -4  11   8        2.75        3.12      1.35 o 
  -3  11   8        0.78        0.88      1.45 o 
  -2  11   8       81.95       91.68      3.70 o 
  -1  11   8       15.47       19.16      2.00 o 
   0  11   8       36.41       35.25      2.49 o 
   1  11   8        0.02        0.45      2.04 o 
  -3  12   8        7.77        3.79      2.23 o 
  -9   0   9       16.11       17.22      2.91 o 
  -7   0   9        0.07       -1.96      1.51 o 
  -5   0   9       52.46       57.14      2.93 o 
  -3   0   9      267.50      304.81      5.80 o 
  -1   0   9      284.15      267.77      5.27 o 
   1   0   9       52.54       50.19      2.14 o 
   3   0   9      384.42      394.97     10.07 o 
   5   0   9       50.08       54.43      3.95 o 
 -11   1   9       37.73       34.45      4.11 o 
 -10   1   9        3.30        0.37      2.46 o 
  -9   1   9        4.10        3.17      1.54 o 
  -8   1   9        2.21        3.69      1.10 o 
  -7   1   9       24.48       23.89      1.49 o 
  -6   1   9        9.11        9.56      2.25 o 
  -5   1   9      296.76      324.25      5.25 o 
  -4   1   9       33.63       32.25      1.33 o 
  -3   1   9     1520.17     1485.74     17.68 o 
  -2   1   9       65.93       64.76      1.76 o 
  -1   1   9       28.64       23.60      1.10 o 
   0   1   9       39.52       41.47      1.59 o 
   1   1   9       67.83       68.50      2.00 o 
   2   1   9      368.44      348.13      6.32 o 
   3   1   9       17.91       20.64      1.61 o 
   4   1   9       34.31       37.40      2.17 o 
   5   1   9       80.25       79.39      4.08 o 
 -11   2   9        8.80        6.65      2.94 o 
 -10   2   9       39.65       41.01      3.37 o 
  -9   2   9        0.93        1.34      1.25 o 
  -8   2   9      258.85      268.63      4.91 o 
  -7   2   9       96.03       98.91      2.76 o 
  -6   2   9        9.19        7.49      1.11 o 
  -5   2   9      348.44      330.80      5.37 o 
  -4   2   9        6.65        9.60      1.21 o 
  -3   2   9      133.96      139.20      3.07 o 
  -2   2   9      916.34      932.91      9.93 o 
  -1   2   9      791.02      763.34      9.86 o 
   0   2   9      108.00      116.54      2.56 o 
   1   2   9       56.35       52.98      1.79 o 
   2   2   9        4.56        5.83      1.10 o 
   3   2   9      249.45      251.70      5.22 o 
   4   2   9       52.31       55.27      3.23 o 
   5   2   9        1.22        2.28      1.83 o 
 -11   3   9        3.68        2.07      1.61 o 
 -10   3   9        3.39        2.17      1.50 o 
  -9   3   9        2.06        1.55      1.44 o 
  -8   3   9       32.12       26.58      2.04 o 
  -7   3   9        6.48        7.59      1.19 o 
  -6   3   9      178.67      170.68      3.65 o 
  -5   3   9       21.44       21.96      2.02 o 
  -4   3   9      270.82      299.19      5.79 o 
  -3   3   9       46.88       46.25      3.19 o 
  -2   3   9      435.39      416.82      6.24 o 
  -1   3   9        8.50        6.34      0.99 o 
   0   3   9        0.16       -1.15      1.09 o 
   1   3   9       68.69       78.19      2.12 o 
   2   3   9      409.46      420.82      6.13 o 
   3   3   9      103.87       98.97      3.05 o 
   4   3   9       10.63        7.00      1.34 o 
   5   3   9       26.85       27.56      2.65 o 
 -11   4   9       35.76       30.74      3.96 o 
 -10   4   9        0.43        0.51      2.53 o 
  -9   4   9      190.65      200.83      5.40 o 
  -8   4   9       94.14       88.11      3.49 o 
  -7   4   9      220.71      224.36      5.53 o 
  -6   4   9       23.71       25.84      1.57 o 
  -5   4   9        0.40       -0.17      0.88 o 
  -4   4   9      104.69      104.44      3.60 o 
  -3   4   9      444.94      438.67      6.54 o 
  -2   4   9        6.11        7.54      1.34 o 
  -1   4   9      250.71      234.07      7.55 o 
   0   4   9      223.34      205.05      4.69 o 
   1   4   9       16.17       15.29      1.50 o 
   2   4   9       39.32       36.36      1.76 o 
   3   4   9       21.23       20.69      3.02 o 
   4   4   9       66.39       55.02      2.56 o 
   5   4   9        1.77        0.05      1.67 o 
 -11   5   9        3.43        4.50      3.21 o 
 -10   5   9       27.11       28.24      4.05 o 
  -9   5   9        0.60        2.30      1.46 o 
  -8   5   9        1.53       -0.01      1.32 o 
  -7   5   9       13.38       15.28      1.80 o 
  -6   5   9       61.97       56.48      2.81 o 
  -5   5   9       20.58       21.40      1.46 o 
  -4   5   9      361.71      345.18      8.12 o 
  -3   5   9       37.48       32.07      1.67 o 
  -2   5   9      326.06      300.62      7.76 o 
  -1   5   9      222.53      235.43      5.26 o 
   0   5   9      124.09      125.16      3.63 o 
   1   5   9      117.50      111.67      3.45 o 
   2   5   9       29.77       22.42      2.41 o 
   3   5   9      111.47      115.54      5.11 o 
   4   5   9        1.34       -1.80      1.54 o 
 -10   6   9       44.12       51.44      3.25 o 
  -9   6   9        0.12       -0.46      2.91 o 
  -8   6   9        2.50        2.00      1.57 o 
  -7   6   9       65.75       74.99      3.33 o 
  -6   6   9       67.10       64.05      3.08 o 
  -5   6   9       21.68       17.61      1.37 o 
  -4   6   9       24.68       20.44      1.81 o 
  -3   6   9        9.38        8.80      1.46 o 
  -2   6   9      215.57      192.55      4.82 o 
  -1   6   9      125.23      123.41      3.67 o 
   0   6   9      160.32      182.61      4.60 o 
   1   6   9      298.71      298.09      8.61 o 
   2   6   9      111.71      120.28      5.14 o 
   3   6   9       20.79       21.62      2.68 o 
  -9   7   9       52.50       54.45      3.35 o 
  -8   7   9        0.56        1.64      1.58 o 
  -7   7   9        0.07       -1.80      2.29 o 
  -6   7   9        4.86        8.31      1.61 o 
  -5   7   9       25.09       30.23      2.29 o 
  -4   7   9      166.90      175.34      4.89 o 
  -3   7   9        0.72        3.11      1.35 o 
  -2   7   9        0.42        2.75      1.27 o 
  -1   7   9      169.36      165.39      4.45 o 
   0   7   9        0.27       -0.56      1.56 o 
   1   7   9       19.16       15.61      2.36 o 
   2   7   9       96.47       85.41      4.37 o 
   3   7   9        0.51       -1.01      1.64 o 
  -9   8   9       13.82       11.69      3.52 o 
  -8   8   9       32.57       27.57      2.50 o 
  -7   8   9       54.12       50.23      4.16 o 
  -6   8   9       51.15       52.18      2.98 o 
  -5   8   9      152.86      156.65      4.83 o 
  -4   8   9       85.05       87.95      9.47 o 
  -3   8   9        3.96        5.83      2.21 o 
  -2   8   9      117.64      116.68      3.90 o 
  -1   8   9       12.85       11.85      2.25 o 
   0   8   9       19.27       18.06      1.75 o 
   1   8   9        0.48        1.45      1.26 o 
   2   8   9        5.95        5.53      1.51 o 
   3   8   9        1.23        3.87      2.36 o 
  -8   9   9        1.48        3.63      2.73 o 
  -7   9   9        1.02        0.83      1.63 o 
  -6   9   9        0.16       -2.00      1.34 o 
  -5   9   9        1.19       -0.74      1.47 o 
  -4   9   9      151.53      140.63      3.67 o 
  -3   9   9       35.96       38.17      2.11 o 
  -2   9   9        0.03        1.19      1.28 o 
  -1   9   9        6.21        6.79      1.54 o 
   0   9   9       27.65       28.53      3.34 o 
   1   9   9      109.86      109.11      3.88 o 
   2   9   9        8.60        6.78      2.52 o 
  -7  10   9       38.77       30.58      4.19 o 
  -6  10   9      118.69      125.95      7.29 o 
  -5  10   9      116.40      130.04      3.75 o 
  -4  10   9       74.18       82.26      3.03 o 
  -3  10   9       56.81       59.58      3.10 o 
  -2  10   9        1.69        0.28      1.63 o 
  -1  10   9        6.33        2.66      1.51 o 
   0  10   9        0.23       -1.14      1.91 o 
  -4  11   9       10.66       14.07      2.86 o 
  -3  11   9       16.42       19.03      3.05 o 
  -2  11   9        0.29       -0.66      1.96 o 
 -10   0  10        4.72       -0.37      2.31 o 
  -8   0  10      119.30      115.54      5.64 o 
  -6   0  10      561.40      514.70     13.78 o 
  -4   0  10       11.72       10.68      2.03 o 
  -2   0  10      205.53      213.05     11.74 o 
   0   0  10       55.81       55.13      2.41 o 
   2   0  10        2.74        4.72      1.75 o 
   4   0  10      147.29      153.33      5.99 o 
 -11   1  10       47.62       45.90      4.40 o 
 -10   1  10       13.85       13.12      3.15 o 
  -9   1  10       57.19       59.82      3.19 o 
  -8   1  10       10.03        8.83      1.69 o 
  -7   1  10       37.70       49.22      2.83 o 
  -6   1  10      734.78      766.28     10.34 o 
  -5   1  10      205.51      212.62      4.12 o 
  -4   1  10      374.11      356.07      5.67 o 
  -3   1  10      121.51      127.62      2.45 o 
  -2   1  10       12.73       13.77      1.01 o 
  -1   1  10      701.27      671.28      7.70 o 
   0   1  10      230.33      225.66      3.53 o 
   1   1  10       96.46      100.99      3.68 o 
   2   1  10      110.95      113.34      3.36 o 
   3   1  10       71.94       65.00      2.61 o 
   4   1  10      167.40      161.36      4.41 o 
 -11   2  10        4.88        5.03      3.18 o 
 -10   2  10        1.59       -0.19      2.54 o 
  -9   2  10       24.03       24.85      2.14 o 
  -8   2  10       88.94       92.78      2.81 o 
  -7   2  10      121.24      131.01      3.28 o 
  -6   2  10        9.62        9.61      1.26 o 
  -5   2  10        2.16        0.04      0.90 o 
  -4   2  10      407.61      396.61      6.18 o 
  -3   2  10      254.19      256.54      4.55 o 
  -2   2  10       29.53       31.64      2.29 o 
  -1   2  10      685.84      664.45      7.65 o 
   0   2  10      108.35      107.04      2.57 o 
   1   2  10        0.97        1.48      0.86 o 
   2   2  10       85.33       91.65      3.01 o 
   3   2  10        6.16        6.23      1.21 o 
   4   2  10        6.36       11.00      2.17 o 
 -11   3  10       32.60       36.54      4.50 o 
 -10   3  10      121.29      127.35      5.94 o 
  -9   3  10        6.86        4.09      1.55 o 
  -8   3  10       53.22       53.63      2.91 o 
  -7   3  10        2.20        4.33      1.14 o 
  -6   3  10       51.56       50.56      2.13 o 
  -5   3  10      263.00      263.23      4.76 o 
  -4   3  10       30.88       38.41      2.12 o 
  -3   3  10      430.29      425.95      6.53 o 
  -2   3  10        6.49        8.21      1.13 o 
  -1   3  10        0.06       -0.90      1.06 o 
   0   3  10       57.06       53.35      2.72 o 
   1   3  10       24.56       22.64      1.89 o 
   2   3  10       12.70       10.32      1.32 o 
   3   3  10       28.97       29.28      1.92 o 
   4   3  10        0.66       -0.13      1.62 o 
 -10   4  10       27.95       23.42      2.36 o 
  -9   4  10        0.08        0.66      2.29 o 
  -8   4  10        1.47        2.73      1.49 o 
  -7   4  10       49.38       51.89      2.43 o 
  -6   4  10        3.85        3.82      1.10 o 
  -5   4  10       13.17       16.99      1.42 o 
  -4   4  10       47.08       44.78      2.02 o 
  -3   4  10       69.88       75.05      2.43 o 
  -2   4  10      461.87      453.50      6.91 o 
  -1   4  10        5.40        5.91      1.54 o 
   0   4  10      343.00      337.52      6.77 o 
   1   4  10        4.30        2.42      1.22 o 
   2   4  10       12.91       12.98      2.23 o 
   3   4  10        2.24        2.89      1.64 o 
   4   4  10       70.40       68.66      3.97 o 
 -10   5  10       13.93       18.35      2.40 o 
  -9   5  10       91.64       89.05      4.11 o 
  -8   5  10       27.16       29.98      2.40 o 
  -7   5  10      142.95      135.55      7.05 o 
  -6   5  10      112.82      113.39      3.11 o 
  -5   5  10       49.69       42.84      2.01 o 
  -4   5  10        7.09        8.90      1.24 o 
  -3   5  10      143.82      138.91      3.32 o 
  -2   5  10       50.87       50.79      2.54 o 
  -1   5  10        0.06        1.44      2.48 o 
   0   5  10       27.87       30.41      1.94 o 
   1   5  10       16.24       17.49      1.72 o 
   2   5  10        7.53        5.06      1.91 o 
  -9   6  10        5.86        2.33      1.73 o 
  -8   6  10       20.91       15.58      2.19 o 
  -7   6  10      125.13      123.68      4.34 o 
  -6   6  10       28.17       26.36      2.42 o 
  -5   6  10        4.23        6.13      1.16 o 
  -4   6  10       82.77       80.07      3.28 o 
  -3   6  10        2.67        2.37      1.67 o 
  -2   6  10        0.03        0.04      1.12 o 
  -1   6  10        4.41        4.91      1.34 o 
   0   6  10        2.86        4.50      1.75 o 
   1   6  10        3.64        6.28      1.88 o 
   2   6  10       71.27       81.94      4.48 o 
  -9   7  10        6.45        4.13      3.18 o 
  -8   7  10       85.17       93.49      5.45 o 
  -7   7  10       50.94       48.18      5.58 o 
  -6   7  10        1.65        3.29      2.60 o 
  -5   7  10      203.95      201.21      5.50 o 
  -4   7  10      115.77      124.29      7.47 o 
  -3   7  10        3.92        2.84      1.72 o 
  -2   7  10      255.62      261.03      6.09 o 
  -1   7  10        8.36        7.32      1.54 o 
   0   7  10        0.25       -1.51      1.62 o 
   1   7  10        7.48        6.47      2.01 o 
  -8   8  10        9.85       14.20      3.55 o 
  -7   8  10      115.38      129.72      4.71 o 
  -6   8  10      101.63      113.15      5.78 o 
  -5   8  10       66.21       62.98      4.19 o 
  -4   8  10       71.13       75.71      3.53 o 
  -3   8  10       67.91       64.85      3.19 o 
  -2   8  10       37.20       37.06      2.95 o 
  -1   8  10        0.60       -0.48      1.67 o 
   0   8  10        5.16        3.18      2.04 o 
  -7   9  10        8.38       16.85      3.90 o 
  -6   9  10        3.98        4.93      3.18 o 
  -5   9  10        2.82        0.23      1.61 o 
  -4   9  10        0.46        1.27      1.51 o 
  -3   9  10       17.97       18.03      2.03 o 
  -2   9  10        0.02        0.37      2.04 o 
  -5  10  10        4.25        3.79      2.97 o 
  -4  10  10       54.74       51.54      4.88 o 
  -9   0  11      368.56      382.62     12.06 o 
  -7   0  11       68.36       74.01      4.69 o 
  -5   0  11       12.60        9.04      2.20 o 
  -3   0  11        7.41        8.18      1.51 o 
  -1   0  11       27.47       26.88      1.88 o 
   1   0  11       79.39       78.68      4.03 o 
 -10   1  11        5.79        4.03      2.70 o 
  -9   1  11        0.13       -0.65      1.63 o 
  -8   1  11       18.13       18.32      2.93 o 
  -7   1  11      135.79      132.11      4.41 o 
  -6   1  11        1.13        1.87      1.09 o 
  -5   1  11        5.67        6.08      1.07 o 
  -4   1  11       19.23       22.29      1.46 o 
  -3   1  11       17.39       17.23      1.33 o 
  -2   1  11       38.92       36.91      1.51 o 
  -1   1  11        8.93        9.61      1.00 o 
   0   1  11       36.96       30.16      1.57 o 
   1   1  11      298.31      289.26      7.22 o 
   2   1  11       13.35       11.33      1.49 o 
   3   1  11       34.54       41.84      3.39 o 
 -10   2  11       75.74       76.32      5.75 o 
  -9   2  11       63.86       69.75      5.09 o 
  -8   2  11      123.24      127.38      6.40 o 
  -7   2  11        0.74        0.00      1.04 o 
  -6   2  11        0.98        1.12      1.03 o 
  -5   2  11        0.02        2.11      0.98 o 
  -4   2  11       78.98       81.01      2.52 o 
  -3   2  11        8.43        8.07      1.53 o 
  -2   2  11       30.27       27.91      1.61 o 
  -1   2  11      183.92      173.18      4.24 o 
   0   2  11       24.48       25.99      2.58 o 
   1   2  11      131.07      131.35      3.11 o 
   2   2  11       65.71       69.84      3.70 o 
   3   2  11       36.40       34.18      2.97 o 
 -10   3  11       49.25       53.37      5.11 o 
  -9   3  11        0.03       -1.00      1.41 o 
  -8   3  11       20.76       21.93      2.00 o 
  -7   3  11       44.27       47.94      2.24 o 
  -6   3  11      116.66      115.23      3.12 o 
  -5   3  11       85.91       90.44      2.74 o 
  -4   3  11      189.60      173.36      3.78 o 
  -3   3  11      107.64      110.90      3.27 o 
  -2   3  11        0.40       -0.67      0.89 o 
  -1   3  11       29.35       27.22      2.00 o 
   0   3  11       13.27       15.86      1.72 o 
   1   3  11        4.29        5.89      1.35 o 
   2   3  11      139.32      139.78      5.86 o 
 -10   4  11        7.40        6.02      1.95 o 
  -9   4  11       82.50       77.86      3.62 o 
  -8   4  11        0.15       -1.07      1.40 o 
  -7   4  11        0.35        0.22      1.07 o 
  -6   4  11       78.76       77.90      2.59 o 
  -5   4  11       19.76       18.47      1.47 o 
  -4   4  11       23.25       19.78      1.54 o 
  -3   4  11      156.73      165.61      3.71 o 
  -2   4  11       74.46       68.89      2.88 o 
  -1   4  11        2.07        3.21      1.82 o 
   0   4  11       63.11       66.45      2.93 o 
   1   4  11        3.80        3.39      1.30 o 
  -9   5  11        1.96        1.92      1.72 o 
  -8   5  11        0.00       -0.30      1.32 o 
  -7   5  11        1.13        0.40      1.64 o 
  -6   5  11        9.88       10.07      1.82 o 
  -5   5  11      187.47      204.79      4.37 o 
  -4   5  11        6.56        4.52      1.22 o 
  -3   5  11      161.90      161.96      4.61 o 
  -2   5  11      118.01      123.58      3.92 o 
  -1   5  11        3.65        1.11      1.87 o 
   0   5  11       78.24       79.36      3.20 o 
   1   5  11       71.75       74.97      4.19 o 
  -9   6  11        0.81        1.88      2.91 o 
  -8   6  11       38.53       48.79      3.16 o 
  -7   6  11       75.67       83.76      3.75 o 
  -6   6  11        7.93        7.84      1.67 o 
  -5   6  11       76.66       76.51      2.76 o 
  -4   6  11        2.10        1.14      1.42 o 
  -3   6  11       15.90       17.68      1.84 o 
  -2   6  11        0.94        1.21      1.22 o 
  -1   6  11       20.20       25.40      2.03 o 
   0   6  11        8.45       10.79      2.20 o 
  -8   7  11        9.60        8.53      3.13 o 
  -7   7  11       12.64       11.74      2.08 o 
  -6   7  11        1.86        2.37      1.68 o 
  -5   7  11        0.58        0.89      1.43 o 
  -4   7  11        5.13        5.01      1.56 o 
  -3   7  11       49.72       42.70      2.66 o 
  -2   7  11        8.13        8.25      1.67 o 
  -1   7  11       62.31       58.59      3.90 o 
  -7   8  11       12.69       14.81      3.74 o 
  -6   8  11       21.33       25.65      3.84 o 
  -5   8  11       49.91       54.32      5.06 o 
  -4   8  11        0.51       -2.84      2.23 o 
  -3   8  11        2.28        1.54      2.44 o 
  -4   9  11       17.35       20.93      3.74 o 
 -10   0  12       13.42       15.69      3.31 o 
  -8   0  12       69.84       73.80      5.22 o 
  -6   0  12      168.76      160.37      6.81 o 
  -4   0  12      153.38      158.89      6.68 o 
  -2   0  12     1325.34     1301.58     19.65 o 
   0   0  12       69.69       65.45      2.92 o 
  -9   1  12        5.75        6.23      2.02 o 
  -8   1  12        0.77       -2.32      1.55 o 
  -7   1  12       20.51       20.96      2.25 o 
  -6   1  12        2.24        0.58      1.37 o 
  -5   1  12        9.18        9.24      1.76 o 
  -4   1  12       48.75       44.23      2.04 o 
  -3   1  12       66.17       69.01      2.44 o 
  -2   1  12        1.15        3.50      1.08 o 
  -1   1  12        6.66        6.88      2.24 o 
   0   1  12      137.91      131.97      3.18 o 
   1   1  12        1.97        0.49      1.11 o 
  -9   2  12       61.27       69.95      3.66 o 
  -8   2  12        3.23        4.14      1.74 o 
  -7   2  12       73.86       72.49      4.44 o 
  -6   2  12       16.65       17.25      1.60 o 
  -5   2  12        1.28        0.20      1.03 o 
  -4   2  12        4.55        3.90      1.13 o 
  -3   2  12      112.47      126.49      3.29 o 
  -2   2  12       27.85       28.11      1.74 o 
  -1   2  12      120.50      120.22      3.93 o 
   0   2  12       39.62       38.82      2.39 o 
   1   2  12       10.26        9.30      2.20 o 
  -9   3  12        0.20       -3.78      2.52 o 
  -8   3  12       43.78       47.30      2.77 o 
  -7   3  12       78.20       74.73      2.74 o 
  -6   3  12       62.73       67.26      2.60 o 
  -5   3  12       71.73       72.91      2.59 o 
  -4   3  12        6.30        8.92      1.31 o 
  -3   3  12       37.81       31.25      1.83 o 
  -2   3  12        1.62        2.12      1.07 o 
  -1   3  12       50.84       58.74      2.89 o 
   0   3  12       12.43        9.59      1.63 o 
   1   3  12       15.10       13.25      2.76 o 
  -9   4  12        1.58        1.18      1.71 o 
  -8   4  12       92.96      106.86      5.62 o 
  -7   4  12        7.41        6.90      1.42 o 
  -6   4  12       10.26        9.05      1.43 o 
  -5   4  12       63.32       58.95      2.44 o 
  -4   4  12        0.03        0.69      1.10 o 
  -3   4  12        9.19        6.31      1.26 o 
  -2   4  12       21.65       22.80      2.84 o 
  -1   4  12        0.33        1.54      1.34 o 
   0   4  12        8.14        6.94      2.23 o 
  -8   5  12        0.95        0.40      1.63 o 
  -7   5  12       19.74       26.17      2.45 o 
  -6   5  12      150.05      169.58      4.11 o 
  -5   5  12        0.65        0.66      1.18 o 
  -4   5  12        1.37        0.92      1.10 o 
  -3   5  12        1.01        1.61      1.25 o 
  -2   5  12        1.48        1.42      1.36 o 
  -1   5  12        4.47        7.04      1.58 o 
   0   5  12       53.76       59.28      4.64 o 
  -7   6  12       44.33       43.27      4.80 o 
  -6   6  12        4.89        7.71      1.77 o 
  -5   6  12       41.06       38.99      2.76 o 
  -4   6  12        6.46        7.63      2.54 o 
  -3   6  12      102.27      100.51      3.85 o 
  -2   6  12        1.09        4.80      2.41 o 
  -1   6  12      141.98      167.40      7.26 o 
  -6   7  12        1.61       -0.50      2.70 o 
  -5   7  12       15.62       11.98      2.97 o 
  -4   7  12        0.05       -1.67      2.15 o 
  -3   7  12        0.03        0.66      2.28 o 
  -2   7  12       19.53       22.66      3.42 o 
  -7   0  13        7.79        5.96      2.57 o 
  -5   0  13      118.28      123.70      6.09 o 
  -3   0  13       12.81       11.39      2.57 o 
  -1   0  13       77.82       58.51      4.35 o 
  -8   1  13        1.19       -1.74      2.80 o 
  -7   1  13       19.95       21.82      2.36 o 
  -6   1  13        6.39       10.79      1.83 o 
  -5   1  13      160.17      165.51      5.05 o 
  -4   1  13        4.84        6.58      2.44 o 
  -3   1  13       17.58       16.48      1.57 o 
  -2   1  13        0.78        0.69      1.10 o 
  -1   1  13        8.61        7.11      1.30 o 
  -8   2  13       39.39       38.20      2.95 o 
  -7   2  13       29.08       27.26      2.97 o 
  -6   2  13        1.66        2.73      2.90 o 
  -5   2  13       25.17       27.83      2.29 o 
  -4   2  13       44.36       45.41      2.24 o 
  -3   2  13       55.02       53.96      2.37 o 
  -2   2  13       60.27       62.48      2.50 o 
  -1   2  13       17.72       16.91      1.90 o 
  -7   3  13        0.21       -2.16      1.44 o 
  -6   3  13       94.95       99.94      3.19 o 
  -5   3  13        4.00        4.00      1.31 o 
  -4   3  13       35.63       38.46      3.38 o 
  -3   3  13       19.72       21.66      1.70 o 
  -2   3  13        0.27        2.45      1.41 o 
  -1   3  13      121.11      134.83      6.44 o 
  -7   4  13        0.19        0.85      1.28 o 
  -6   4  13      101.32       97.36      3.22 o 
  -5   4  13        7.88       10.65      1.98 o 
  -4   4  13        0.02       -0.12      1.12 o 
  -3   4  13        0.51        0.23      1.43 o 
  -2   4  13       42.34       41.02      3.95 o 
  -6   5  13       77.26       70.83      6.19 o 
  -5   5  13       31.60       26.55      3.92 o 
  -4   5  13       49.70       55.36      4.88 o 
  -3   5  13       61.93       75.95      5.43 o 
                                                 
